# Supplementary material for: The transcriptional regulator Ume6 is a major driver of early gene expression during gametogenesis
Source: Genetics. 2023 Jul 11;225(2):iyad123. doi: 10.1093/genetics/iyad123 (PMC10550318; doi:10.1093/genetics/iyad123)
Supplement: iyad123_Supplementary_Data [file iyad123_supplementary_data.zip]

Archive with 11 entries (11 files):
- Figure_S1_GENETICS-2023-306081.pdf
- Figure_S2_GENETICS-2023-306081.pdf
- Figure_S3_GENETICS-2023-306081.pdf
- Figure_S5_GENETICS-2023-306081.pdf
- Figure_S6_GENETICS-2023-306081.pdf
- Harris and U_nal 2023_Supplemental Figure Legends_S4 revised.docx
- HarrisandUnal2023_FigureS4_v2.pdf
- Table_S1_GENETICS-2023-306081.xlsx
- Table_S2_GENETICS-2023-306081.xlsx
- Table_S3_GENETICS-2023-306081.xlsx
- Tables_S4-S6_GENETICS-2023-306081.docx
