# Supplementary material for: The transcriptional regulator Ume6 is a major driver of early gene expression during gametogenesis
Source: Genetics. 2023 Jul 11;225(2):iyad123. doi: 10.1093/genetics/iyad123 (PMC10550318; doi:10.1093/genetics/iyad123)
Supplement: iyad123_Supplementary_Data [file iyad123_supplementary_data.zip › Table_S1_GENETICS-2023-306081.xlsx]

## Sheet: Sheet1
ChIP Peak Detected
Weak to No ChIP Peak
Systematic Name	Standard Name	TIR- versus TIR+ Log2FC(Avg. TPMs)					WT versus ume6∆ - Log2FC (Avg. TPMs)	Included in Composite List	Gene Identified By TPM or DESeq2 Analysis	Possible Mode of Regulatioin*	ChIP Peak Position	MEME Peak Identified	Identified Ume6 ChIP Peak	ChIP Peak Value REP1	ChIP Peak Value REP2	ChIP Peak Value REP3	ChIP Peak Value Avg	ChIP Peak Fold Over IME2	Brar 2012 (Expression Timing)
		15min	30min	60min	120min	Time Series
Column1	Column2	Column3	Column4	Column5	Column6	Column7	Column8	Column9	Column10	Column11	Column12	Column13	Column14	Column15	Column16	Column17	Column18	Column19	Column20
YBL015W	ACH1	1.61786	1.5142	0.962402	0.935825	0.911642	2.79245	Yes	OVERLAP	ORF	Upstream	Yes	Yes	65.8	65.5	57.5	62.9	0.977226	premeiotic/ meiotic entry
YJL200C	ACO2	-0.267484	-0.209231	-0.135207	0.155964	0.00284602	0.0234593	No	DESEQ2_IDENTIFIED	NA	NA	NA	No	0	0	0	0	0	cycling-vegetative/meiotic
YAL054C	ACS1	0.959879	1.41976	1.42724	1.98555	1.3735	3.72878	Yes	OVERLAP	ORF	Upstream	Yes	Yes	74.3	57.6	55.5	62.5	0.969979	Recombination/SC
YMR120C	ADE17	-0.356595	-0.228381	-0.549206	-0.0772508	-0.357325	-0.946014	No	DESEQ2_IDENTIFIED	NA	NA	NA	No	0	0	0	0	0	cycling-vegetative/meiotic
YOR128C	ADE2	-0.312279	-0.241625	-0.42229	-0.11055	-0.241519	-0.294452	No	DESEQ2_IDENTIFIED	NA	NA	NA	No	17.6	23.5	26.7	22.6	0.350932	premeiotic/ meiotic entry
YMR009W	ADI1	0.380881	0.300296	0.250744	-0.242291	-0.0635784	-0.160597	No	DESEQ2_IDENTIFIED	ORF	Upstream	No	Yes	67.5	0	53.8	40.4333	0.627847	premeiotic/ meiotic entry
YCR010C	ADY2	2.40332	2.7555	1.8991	2.30814	4.28641	5.06625	Yes	OVERLAP	ORF	Upstream	Yes	Yes	63	61	54.1	59.4	0.921843	Recombination/SC
YDL239C	ADY3	1.17869	1.02289	1.01244	0.903033	1.15324	1.42058	Yes	OVERLAP	ORF	Upstream	Yes	Yes	20.6	59.8	56.3	45.6	0.707557	metaphase II
YGL032C	AGA2	-0.501968	-0.558056	0.337957	0.00029724	0.454539	-3.0372	No	DESEQ2_IDENTIFIED	NA	NA	NA	No	0	23.7	28.4	17.3667	0.269669	Recombination/SC
YOR374W	ALD4	0.70837	0.81582	0.569636	0.469756	0.748395	1.62324	Yes	OVERLAP	ORF	Upstream	Yes	Yes	71.5	64.9	57.5	64.6	1.00362	premeiotic/ meiotic entry
YNL270C	ALP1	2.18148	2.12077	1.97097	1.8075	2.43669	3.83172	Yes	OVERLAP	Antisense	Downstream	Yes	Yes	74.8	74.3	62	70.4	1.09265	premeiotic/ meiotic entry (Also MI-packaging)
YGR225W	AMA1	0.864777	0.872343	0.599336	0.231298	0.640946	4.2601	Yes	OVERLAP	ORF	Internal	Yes	Yes	67.2	75	47	63.1	0.979296	spore packaging (Builds at DNA Replication)
YNR019W	ARE2	0.59701	0.596335	0.419625	0.393254	0.452953	1.34731	Yes	TPM_IDENTIFIED	ORF	Upstream	No	Yes	65.8	66.1	61.1	64.3	0.998965	Recombination/SC
YGL180W	ATG1	0.670429	0.532187	0.537604	0.00826338	0.434904	1.41575	Yes	DESEQ2_IDENTIFIED	LUTI	Upstream	Yes	Yes	68.7	66.7	59	64.8	1.00621	Recombination/SC (Continues into AII)
YBL078C	ATG8	1.09858	1.11243	0.99731	0.942098	1.3053	1.69615	Yes	TPM_IDENTIFIED	ORF	Upstream	No	Yes	84.8	71.1	68	74.6	1.1589	premeiotic/ meiotic entry (Peak at packaging)
YDL070W	BDF2	0.920523	0.746884	0.725136	-0.133441	0.39297	-0.349324	Yes	OVERLAP	ORF	Upstream	Yes	Yes	69.2	57.1	53.2	59.8	0.929089	spore packaging
YAL061W	BDH2	-0.405829	-0.0669272	0.00820792	0.489136	0.333314	0.648725	No	DESEQ2_IDENTIFIED	NA	NA	NA	No	0	0	0	0	0	premeiotic/ meiotic entry
YGR142W	BTN2	1.38168	1.13044	0.80768	0.109512	0.154416	1.45869	Yes	OVERLAP	ORF	Upstream	Yes	Yes	74.8	71.1	63.6	69.8	1.08437	premeiotic/ meiotic entry
YPL111W	CAR1	1.56285	1.60666	1.24342	1.27874	1.37613	2.46141	Yes	OVERLAP	ORF	Upstream	Yes	Yes	58.2	57.1	45.8	53.7	0.833851	Recombination/SC
YLR438W	CAR2	1.27911	1.40282	1.46166	1.25905	1.4612	3.38023	Yes	OVERLAP	ORF	Upstream	Yes	Yes	59.9	59.5	54.6	58	0.900621	Recombination/SC
YML042W	CAT2	1.36097	1.36528	0.563888	1.14767	0.590703	3.09805	Yes	OVERLAP	ORF	Upstream	Yes	Yes	67.7	60.5	66.8	65	1.00932	premeiotic/ meiotic entry (Up in most meiosis)
YMR280C	CAT8	1.10136	1.02237	0.912137	0.557148	1.18904	2.09584	Yes	OVERLAP	ORF	Upstream	Yes	Yes	85.1	77.1	67.7	76.6	1.18996	premeiotic/ meiotic entry
YLR346C	CIS1	1.11683	1.61796	1.57176	0.0827104	1.77035	-0.376668	Yes	TPM_IDENTIFIED	ORF	Upstream	No	Yes	65.3	66.7	62.5	64.8	1.00673	DNA replication (also premeiotic/meiotic entry)
YJR161C/YDL248W	COS5	0.70575	0.963576	0.854625	1.2853	1.15392	5.64731	Yes	OVERLAP	NA	NA	No	No	15	9.9	0	8.3	0.128882	Recombination/SC
YGR295C	COS6	0.864252	1.22324	1.05909	1.49009	1.55163	4.22181	Yes	OVERLAP	ORF	Upstream	No	Yes	66.4	57.2	62.3	62	0.962215	spore packaging (weak at meiotic entry and DNA replication)
YHL048W	COS8	1.92074	1.94584	1.83585	2.26838	1.06537	5.27997	Yes	OVERLAP	ORF	Upstream	No	Yes	69.2	67.2	57.5	64.6	1.00362	DNA replication
YKL219W	COS9	0.63262	0.610307	0.267404	0.491282	0.292335	1.76554	Yes	OVERLAP	ORF	Upstream	No	Yes	66.3	64.2	57.7	62.7	0.97412	Recombination/SC
YLL018C-A	COX19	0.695066	0.711928	0.482744	0.715688	0.223718	1.04778	Yes	TPM_IDENTIFIED	ORF	Downstream	No	Yes	61.7	59.5	53.2	58.1	0.902692	premeiotic/ meiotic entry
YOR303W	CPA1	-0.475123	-0.261156	-0.128634	-0.0962795	0.0731842	1.06484	No	DESEQ2_IDENTIFIED	ORF	Upstream	Yes	Yes	62.6	58	52.7	57.7667	0.896998	premeiotic/ meiotic entry
YOR100C	CRC1	1.74423	1.8273	1.41487	2.29472	1.58726	7.00824	Yes	OVERLAP	ORF	Upstream	Yes	Yes	64.9	61.5	55.1	60.5	0.939441	Recombination/SC
YPL018W	CTF19	1.15035	1.46264	1.12806	1.24418	1.05261	1.77556	Yes	OVERLAP	ORF	Upstream	Yes	Yes	56.3	70.6	64.1	63.7	0.988613	premeiotic/ meiotic entry
YPR158W	CUR1	0.815072	0.655987	0.398833	-0.00319023	-0.0336506	-0.0156817	Yes	OVERLAP	ORF	Upstream	Yes	Yes	69.2	77.1	66.5	70.9	1.10145	Recombination/SC
YNL155W	CUZ1	1.06928	0.943329	0.912011	0.283764	0.613535	0.191499	Yes	TPM_IDENTIFIED	ORF	Upstream	Yes	Yes	73.7	70	67.4	70.4	1.09265	spore packaging
YER179W	DMC1	2.79613	3.02717	2.82772	3.07288	2.68033	5.09614	Yes	OVERLAP	ORF	Upstream	Yes	Yes	80	72.7	62	71.6	1.11128	spore packaging (Spikes at meiotic entry)
YDR273W	DON1	0.80331	0.723508	0.757974	0.522346	0.420855	1.63638	Yes	TPM_IDENTIFIED	ORF	Upstream	Yes	Yes	70.9	72.9	67.4	70.4	1.09317	metaphase II (Builds in Meta I)
YOR114W	DPI34	0.441041	0.209991	-0.330234	-0.411809	-0.380189	-0.0422345	No	DESEQ2_IDENTIFIED	NA	NA	NA	No	0	0	0	0	0	spore packaging (Builds at DNA Replication)
YDR359C	EAF1	0.630434	0.512495	0.374006	0.252124	0.228926	0.626625	Yes	DESEQ2_IDENTIFIED	ORF	Upstream	Yes	Yes	63.5	63.5	61	62.7	0.973085	Recombination/SC
YDR446W	ECM11	3.00745	2.61236	2.19168	1.64892	1.7392	6.54047	Yes	OVERLAP	ORF	Internal	Yes	Yes	76.1	77.1	67.3	73.5	1.1413	Recombination/SC
YOR388C	FDH1	3.22279	3.50498	3.02555	3.15169	2.61697	7.56512	Yes	OVERLAP	Antisense	Downstream	Yes	Yes	77	77	63	72.3	1.12319	premeiotic/ meiotic entry (Second Wave at Ana II)
YMR306W	FKS3	1.96546	2.11648	1.83531	1.62266	1.91864	2.91111	Yes	OVERLAP	Antisense	Downstream	No	Yes	71.7	63.5	53.2	62.8	0.975155	Recombination/SC
YKR009C	FOX2	1.67076	1.83371	1.37962	1.65285	1.43686	3.01172	Yes	OVERLAP	ORF	Upstream	Yes	Yes	67.2	62.5	54.1	61.3	0.951346	premeiotic/ meiotic entry
YDR506C	GMC1	0.58126	0.832278	0.487979	0.483899	0.472814	2.21008	Yes	TPM_IDENTIFIED	ORF	Upstream	Yes	Yes	58.8	70.6	53.4	60.9	0.94617	Recombination/SC
YLR445W	GMC2	2.64238	2.30851	1.99975	1.69959	1.35149	4.67134	Yes	OVERLAP	ORF	Internal	Yes	Yes	75.3	63	66.8	68.4	1.06159	Recombination/SC
YLL031C	GPI13	-0.490116	-0.448222	-0.757846	-0.8926	-0.639156	-0.16618	No	DESEQ2_IDENTIFIED	LUTI	Upstream	Yes	Yes	84	76.2	68.5	76.2333	1.18375	Recombination/SC
YBR014C	GRX7	0.516807	0.252815	-0.208633	-0.225906	-0.529168	0.0126843	No	DESEQ2_IDENTIFIED	NA	NA	NA	No	0	0	0	0	0	cycling-vegetative/meiotic
YJL103C	GSM1	1.22371	1.00019	0.875662	0.639285	0.67257	1.31556	Yes	OVERLAP	ORF	Upstream	Yes	Yes	62.6	60.5	54.6	59.2	0.919772	premeiotic/ meiotic entry
YDR014W-A	HED1	2.87156	3.219	2.69259	2.54447	2.10304	6.77641	Yes	OVERLAP	ORF	Upstream	Yes	Yes	79.3	66.7	62.9	69.6	1.08126	Recombination/SC
YMR207C	HFA1	0.79756	0.567505	0.478112	0.378158	0.387541	0.862773	Yes	OVERLAP	ORF	Upstream	Yes	Yes	64.3	73.9	65.6	67.9	1.05487	premeiotic/ meiotic entry
YGL251C	HFM1	2.15787	2.03726	1.54168	1.35743	1.52351	2.91669	Yes	OVERLAP	ORF	Internal	Yes	Yes	74.3	75.1	66.5	72	1.11749	Recombination/SC
YIL072W	HOP1	1.77725	2.44612	2.34382	2.85129	2.31786	4.93936	Yes	OVERLAP	ORF	Upstream	Yes	Yes	86.2	70	68.5	74.9	1.16304	Recombination/SC
YGL033W	HOP2	3.73314	3.93247	4.15119	3.87847	3.41169	5.84918	Yes	OVERLAP	ORF	Upstream	Yes	Yes	71.5	76.2	68.5	72.1	1.11905	spore packaging (Upregulated at entry)
YDR171W	HSP42	1.00958	0.972808	0.553277	0.314405	0.0747001	2.27857	Yes	TPM_IDENTIFIED	ORF	Upstream	Yes	Yes	60.8	62	47.9	56.9	0.88354	premeiotic/ meiotic entry
YPL240C	HSP82	1.21958	1.05918	0.755053	0.462498	0.261144	1.64891	Yes	OVERLAP	ORF	Upstream	Yes	Yes	74.3	76.7	59.5	70.2	1.08954	premeiotic/ meiotic entry (Also spikes in Recombination)
YJR036C	HUL4	0.684503	0.77378	0.4502	0.442611	0.373117	1.90952	Yes	TPM_IDENTIFIED	ORF	Internal	Yes	Yes	65.8	64	56.5	62.1	0.964286	metaphase II (Builds at DNA Replication)
YFR017C	IGD1	1.3725	1.9562	1.77701	1.97142	1.78883	3.30078	Yes	OVERLAP	LUTI	Upstream	Yes	Yes	61.3	51.7	54.1	55.7	0.864907	premeiotic/ meiotic entry
YJL106W	IME2	3.34815	3.61275	3.31711	3.15122	3.75571	4.34097	Yes	OVERLAP	ORF	Upstream	Yes	Yes	73.2	64	56	64.4	1	Recombination/SC (Up for the remainder of meiosis)
YJL153C	INO1	1.88068	2.28492	1.97774	2.68655	2.22106	3.50557	Yes	OVERLAP	ORF	Upstream	Yes	Yes	70.8	67.7	56.5	65	1.00932	premeiotic/ meiotic entry
YNL106C	INP52	0.717562	0.691672	0.580406	0.557875	0.645501	0.952492	Yes	OVERLAP	ORF	Upstream	Yes	Yes	38	71.6	61.5	57	0.885611	DNA replication
YPL017C	IRC15	1.64584	1.82385	1.46121	1.83522	1.59156	2.66372	Yes	OVERLAP	ORF	Upstream	Yes	Yes	59.1	60	52.7	57.3	0.889234	Recombination/SC (All Meiosis)
YKL217W	JEN1	0.651775	0.632755	0.396047	0.748185	0.642335	2.73125	Yes	OVERLAP	ORF	Upstream	Yes	Yes	66.3	67.8	57.5	63.9	0.991718	premeiotic/ meiotic entry
YLR096W	KIN2	0.410504	0.417222	0.344363	0.36155	0.306723	0.744037	Yes	DESEQ2_IDENTIFIED	ORF	Upstream	No	Yes	72.2	68.8	60.6	67.2	1.04348	Recombination/SC
YLR260W	LCB5	0.635835	0.565845	0.332098	0.188997	0.251796	0.599225	Yes	DESEQ2_IDENTIFIED	LUTI	Upstream	Yes	Yes	75.9	62	59.5	65.8	1.02174	Recombination/SC
YPL054W	LEE1	1.44964	0.71039	0.560636	0.38895	0.621321	4.05277	Yes	TPM_IDENTIFIED	Antisense	Internal	Yes	Yes	75.9	69.3	59.8	68.3	1.06108	premeiotic/ meiotic entry (Also packaging)
YJR005C-A	LSO1	1.40779	1.10358	0.479932	0.758559	0.345774	4.65442	Yes	OVERLAP	ORF	Upstream	Yes	Yes	81.7	75.5	63.25	73.5	1.14105	Recombination/SC
YGR053C	MCO32	0.90758	0.724228	0.739478	0.409143	0.7866	1.63106	Yes	TPM_IDENTIFIED	LUTI	Upstream	Yes	Yes	64.1	74.9	67.1	68.7	1.06677	Recombination/SC
YBR136W	MEC1	0.599826	0.654336	0.361755	0.487669	0.520452	1.03156	Yes	OVERLAP	ORF	Upstream	Yes	Yes	73.2	73.9	65.3	70.8	1.09938	Recombination/SC
YJL102W	MEF2	1.28345	1.37782	1.05865	0.969942	0.963643	1.88445	Yes	OVERLAP	ORF	Upstream	Yes	Yes	62.6	60.5	54.6	59.2	0.919772	Recombination/SC
YER044C-A	MEI4	2.79303	2.31191	2.11963	1.98753	1.63881	3.25511	Yes	OVERLAP	ORF	Upstream	Yes	Yes	33	77.1	68.4	59.5	0.923913	Recombination/SC
YPL121C	MEI5	3.42986	3.11769	3.52341	2.83312	3.52572	6.76734	Yes	OVERLAP	ORF	Upstream	Yes	Yes	39.4	70.54	68.5	59.5	0.923602	Recombination/SC
YOR351C	MEK1	2.31441	2.91118	3.08317	2.79738	2.6853	5.02176	Yes	OVERLAP	ORF	Upstream	Yes	Yes	53.8	75.5	68.5	65.9	1.02381	Recombination/SC
YIR033W	MGA2	0.726112	0.651114	0.601191	0.489471	0.577967	2.44412	Yes	OVERLAP	ORF	Upstream	Yes	Yes	69.7	64.6	61	65.1	1.01087	premeiotic/ meiotic entry
YGL183C	MND1	4.49514	3.88499	3.79178	2.71951	3.76518	4.7441	Yes	OVERLAP	ORF	Upstream	Yes	Yes	62.1	66.2	60.5	62.9	0.977226	Recombination/SC
YOR177C	MPC54	1.95625	1.86691	1.87429	1.64588	1.52969	2.76614	Yes	OVERLAP	ORF	Upstream	Yes	Yes	85.2	77.1	68.5	76.9	1.19462	premeiotic/ meiotic entry (Peaks from MI-AII)
YPL168W	MRX4	0.361263	-0.011417	-0.410868	-0.682774	-0.574085	-0.182644	No	DESEQ2_IDENTIFIED	NA	NA	NA	No	0	0	0	0	0	DNA replication
YFL003C	MSH4	2.05211	2.29308	2.30752	2.22515	2.29285	3.35485	Yes	OVERLAP	ORF	Internal	Yes	Yes	78.7	72.8	68.5	73.3	1.13872	Recombination/SC
YDL154W	MSH5	1.05704	0.848117	0.837864	1.22518	0.902654	1.56557	Yes	OVERLAP	ORF	Upstream	Yes	Yes	52.96	72.8	64.4	63.4	0.984265	DNA replication
YIL144W	NDC80	1.04269	0.906548	0.895675	0.400209	0.643417	1.84597	Yes	TPM_IDENTIFIED	LUTI	Upstream	No	Yes	82.5	75.6	64.9	74.3	1.15424	anaphase I (LUTI expressed at entry)
YOL104C	NDJ1	4.90609	4.61785	4.49029	3.84442	4.58385	6.04948	Yes	OVERLAP	ORF	Upstream	Yes	Yes	86.3	77.1	68.5	77.3	1.20031	Recombination/SC
YHR133C	NSG1	-0.350942	-0.121974	0.402459	0.436411	0.558609	-0.117033	No	DESEQ2_IDENTIFIED	NA	NA	NA	No	0	0	0	0	0	cycling-vegetative
YOL032W	OPI10	0.760555	0.447406	0.204405	0.0317723	-0.287854	0.211843	No	DESEQ2_IDENTIFIED	NA	NA	NA	No	0	0	0	0	0	premeiotic/ meiotic entry
YBR295W	PCA1	0.628118	0.611374	0.565618	0.471963	0.681275	1.46185	Yes	OVERLAP	ORF	Upstream	Yes	Yes	21.1	72	64.2	52.4	0.814182	premeiotic/ meiotic entry
YLR151C	PCD1	0.702906	0.706505	0.500305	0.335395	0.294851	0.954644	Yes	TPM_IDENTIFIED	NA	NA	No	No	0	0	0	0	0	Recombination/SC
YBR186W	PCH2	1.87647	1.76565	1.43641	1.15728	1.21295	3.01807	Yes	OVERLAP	ORF	Upstream	Yes	Yes	61.5	77.1	68.5	69	1.07195	premeiotic/ meiotic entry
YLR134W	PDC5	-0.755173	-0.653471	-1.02753	-0.738573	-0.744123	-0.240992	Yes	TPM_IDENTIFIED	NA	NA	No	No	17.1	25.5	25	22.5	0.349896	cycling-vegetative
YOR360C	PDE2	-0.375216	-0.219216	-0.241036	-0.637538	-0.237091	0.0102467	Yes	DESEQ2_IDENTIFIED	NA	NA	No	No	0	0	0	0	0	spore packaging (Weakly up everywhere but AI-AII)
YNL231C	PDR16	0.389195	0.122847	-0.241875	-0.20048	-0.492826	-0.349612	No	DESEQ2_IDENTIFIED	ORF	Upstream	Yes	Yes	61.1	56.3	44	53.8	0.835404	cycling-vegetative
YMR018W	PEX9	1.4232	1.32828	1.37836	0.767139	1.3617	1.88864	Yes	OVERLAP	ORF	Upstream	Yes	Yes	74.8	75.2	61	70.3	1.09213	premeiotic/ meiotic entry
YOL084W	PHM7	4.72418	4.67952	4.56808	4.02271	5.38981	4.66534	Yes	OVERLAP	Truncated	Upstream	No	Yes	59.9	58	47.9	55.3	0.858178	premeiotic/ meiotic entry (Also in packaging)
YDR374C	PHO92	1.44205	0.981328	0.383734	0.0606304	-0.370416	6.1141	Yes	OVERLAP	ORF	Upstream	Yes	Yes	71.4	67.1	62.9	67.1	1.04244	Recombination/SC
YLR273C	PIG1	0.581055	0.555443	0.469852	0.549751	0.458651	1.5035	Yes	TPM_IDENTIFIED	ORF	Upstream	Yes	Yes	62.3	66	49.6	59.3	0.920807	Recombination/SC
YOL100W	PKH2	0.674373	0.476888	0.251786	0.334799	0.169386	1.14038	Yes	DESEQ2_IDENTIFIED	LUTI	Upstream	Yes	Yes	74.8	71.1	62	69.3	1.07609	premeiotic/ meiotic entry
YJR006W	POL31	0.491894	0.421159	0.252042	0.342965	0.225924	0.362197	Yes	DESEQ2_IDENTIFIED	ORF	Upstream	Yes	Yes	81.7	75.5	63.3	73.5	1.1413	DNA replication
YGL205W	POX1	1.52337	1.5753	1.49058	1.80256	1.64749	3.11128	Yes	OVERLAP	ORF	Upstream	No	Yes	81.7	75.5	63.3	73.5	1.1413	anaphase II (spikes and then drops at entry)
YBL064C	PRX1	1.19896	1.32049	0.745012	0.885141	0.840737	1.57664	Yes	OVERLAP	ORF	Upstream	Yes	Yes	73.2	68.3	62.3	67.9	1.05487	Recombination/SC
YDR055W	PST1	0.651276	0.629694	0.381289	0.510945	0.244267	1.25267	Yes	TPM_IDENTIFIED	ORF	Upstream	Yes	Yes	69.2	66.2	67.3	67.6	1.04917	premeiotic/ meiotic entry
YLR376C	PSY3	0.561156	0.270789	-0.337633	-0.530241	-0.864589	0.207933	No	DESEQ2_IDENTIFIED	NA	NA	NA	No	0	0	0	0	0	DNA replication
YLR414C	PUN1	0.858361	0.940669	0.64326	0.806923	0.56677	1.28933	Yes	OVERLAP	ORF	Upstream	Yes	Yes	61.3	60	41.9	54.4	0.84472	premeiotic/ meiotic entry
YKL015W	PUT3	0.818357	0.731645	0.647404	0.547095	0.632432	1.18297	Yes	OVERLAP	ORF	Upstream	Yes	Yes	76.4	62	61	66.5	1.03209	Recombination/SC
YPL147W	PXA1	1.96083	1.95705	1.49826	1.46699	1.59505	2.05412	Yes	OVERLAP	ORF	Upstream	Yes	Yes	65	77.1	68.5	70.2	1.09006	premeiotic/ meiotic entry
YGL062W	PYC1	1.34791	1.21891	0.861871	1.01176	0.981042	3.00403	Yes	OVERLAP	ORF	Upstream	Yes	Yes	66.8	68	53.2	62.7	0.973085	premeiotic/ meiotic entry
YIL121W	QDR2	0.888828	1.38112	1.2316	1.43006	1.2811	4.79716	Yes	OVERLAP	ORF	Upstream	Yes	Yes	65.1	67.7	57	63.3	0.982402	premeiotic/ meiotic entry
YLR329W	REC102	1.81283	2.10251	1.72412	1.28548	1.61446	3.01265	Yes	OVERLAP	ORF	Upstream	No	Yes	30.4	74.2	66.8	57.1	0.887164	Recombination/SC
YHR157W	REC104	2.56316	2.68127	2.64268	2.07257	2.17487	3.81349	Yes	OVERLAP	ORF	Upstream	Yes	Yes	0	61.1	66.8	42.6	0.662008	Recombination/SC
YPR007C	REC8	1.91589	1.88666	1.73448	1.99914	1.77875	4.82305	Yes	OVERLAP	ORF	Upstream	Yes	Yes	44.6	77.1	68.5	63.4	0.984472	Recombination/SC
YLR263W	RED1	1.6449	1.46838	1.22311	1.11608	1.02662	1.74236	Yes	OVERLAP	ORF	Upstream	Yes	Yes	80.7	77.1	67.9	75.2	1.16822	Recombination/SC
YHL024W	RIM4	2.97347	2.8283	2.43458	2.02271	2.34327	3.60005	Yes	OVERLAP	ORF	Upstream	Yes	Yes	66.8	70.5	55.6	64.3	0.998447	Recombination/SC
YLL046C	RNP1	1.58165	1.07777	1.10673	0.896345	1.15564	2.9189	Yes	TPM_IDENTIFIED	ORF	Upstream	Yes	Yes	83.6	76.2	68.5	76.1	1.18168	Recombination/SC
YML091C	RPM2	0.438755	0.530031	0.334764	0.125271	0.41115	0.999898	Yes	DESEQ2_IDENTIFIED	ORF	Upstream	Yes	Yes	70.2	65.1	61.5	65.6	1.01863	premeiotic/ meiotic entry (Peaks at AII)
YDL020C	RPN4	0.38091	0.227412	0.162266	-0.367263	0.0734505	0.122903	Yes	DESEQ2_IDENTIFIED	ORF	Upstream	Yes	Yes	56	65.7	62.1	61.2667	0.951346	premeiotic/ meiotic entry
YDR427W	RPN9	0.373796	0.245618	-0.0896479	-0.407471	-0.357201	-0.074685	No	DESEQ2_IDENTIFIED	NA	NA	NA	No	17.5	35.5	38.9	30.6333	0.475673	Recombination/SC
YOR077W	RTS2	0.974044	0.919967	0.708199	0.563019	0.582052	1.17321	Yes	TPM_IDENTIFIED	ORF	Internal	Yes	Yes	67.7	62.5	55.5	61.9	0.96118	Recombination/SC
YHR079C-A	SAE3	4.88786	4.65436	4.40977	4.04053	4.29954	7.62106	Yes	OVERLAP	ORF	Upstream	Yes	Yes	76.9	75.2	66.1	72.7	1.1294	Recombination/SC
YMR127C	SAS2	1.56854	1.53987	1.19175	1.13888	1.25993	0.607367	Yes	OVERLAP	ORF	Upstream	No	Yes	0	54.9	58	37.6	0.584369	DNA replication
YDR180W	SCC2	0.474577	0.523621	0.32979	0.172124	0.395487	1.01833	Yes	DESEQ2_IDENTIFIED	ORF	Upstream	Yes	Yes	64.1	76.9	65.4	68.8	1.06832	Recombination/SC
YJR095W	SFC1	1.71758	1.8328	1.02056	1.6587	1.24919	4.89475	Yes	OVERLAP	ORF	Upstream	Yes	Yes	64.9	58	52.3	58.4	0.906832	premeiotic/ meiotic entry
YLR058C	SHM2	-0.572713	-0.38988	-0.568805	-0.0981813	-0.275714	-0.382999	No	DESEQ2_IDENTIFIED	NA	NA	NA	No	0	0	0	0	0	premeiotic/ meiotic entry (Also veg)
YJL089W	SIP4	5.44453	4.94627	4.50042	3.86943	4.00927	6.83691	Yes	OVERLAP	ORF	Upstream	Yes	Yes	71.2	77.1	65.2	71.2	1.10507	Recombination/SC
YNL196C	SLZ1	2.40797	2.96274	2.66439	2.92531	3.07849	4.20471	Yes	OVERLAP	ORF	Upstream	Yes	Yes	84.3	68.1	77.1	76.5	1.18789	Recombination/SC
YNL012W	SPO1	1.76661	2.12158	1.95983	1.95206	1.97019	2.72605	Yes	OVERLAP	ORF	Internal	Yes	Yes	20.9	47.9	51.7	40.2	0.623706	Recombination/SC
YHL022C	SPO11	1.27843	1.70454	1.10514	1.19086	1.30871	3.59219	Yes	OVERLAP	ORF	Internal	Yes	Yes	68.7	68.3	61	66	1.02484	Recombination/SC
YHR014W	SPO13	3.06088	2.85497	2.47481	2.03854	2.51759	3.41386	Yes	OVERLAP	ORF	Upstream	Yes	Yes	77.6	76.2	68.5	74.1	1.15062	Recombination/SC
YHR153C	SPO16	2.15601	2.13966	2.15587	1.71154	1.93063	2.60353	Yes	OVERLAP	ORF	Upstream	Yes	Yes	78.8	73.9	64.5	72.4	1.12422	premeiotic/ meiotic entry
YIL073C	SPO22	0.833008	1.00944	0.592781	0.399514	0.570068	2.933	Yes	OVERLAP	ORF	Upstream	Yes	Yes	86.2	70	68.5	74.9	1.16304	Recombination/SC
YMR101C	SRT1	3.81581	3.99104	3.638	3.05482	2.90051	5.38811	Yes	OVERLAP	ORF	Upstream	Yes	Yes	78	77.1	65.2	73.4	1.14027	Recombination/SC
YKL086W	SRX1	0.954609	0.614357	0.477257	0.377271	0.330944	3.05408	Yes	TPM_IDENTIFIED	ORF	Internal	Yes	Yes	71.2	55.7	49.2	58.7	0.911491	Recombination/SC
YAL005C	SSA1	0.808957	0.840078	0.562777	0.49791	0.316614	2.06221	Yes	TPM_IDENTIFIED	ORF	Upstream	Yes	Yes	86.3	77.1	68.5	77.3	1.20031	premeiotic/ meiotic entry (Also in packaging)
YER103W	SSA4	0.480407	0.451869	0.4339	-0.171249	0.232615	0.704277	No	DESEQ2_IDENTIFIED	Antisense	Downstream	No	Yes	48.7	38.5	32.7	39.9667	0.6206	premeiotic/ meiotic entry
YGL184C	STR3	1.63869	1.54805	1.26485	1.68651	1.03774	2.8212	Yes	OVERLAP	ORF	Upstream	Yes	Yes	62.1	66.2	60.5	62.9	0.977226	premeiotic/ meiotic entry
YPR151C	SUE1	1.41369	1.11907	0.721492	0.593074	0.6136	1.89313	Yes	OVERLAP	ORF	Upstream	Yes	Yes	55.3	55.2	41.5	50.7	0.786749	premeiotic/ meiotic entry
YPL016W	SWI1	-0.255579	-0.303768	-0.430833	-0.53392	-0.487655	-0.166121	No	DESEQ2_IDENTIFIED	NA	NA	NA	No	0	0	0	0	0	Recombination/SC
YML100W	TSL1	0.632413	0.773191	0.377232	0.709344	0.479203	2.39142	Yes	TPM_IDENTIFIED	ORF	Upstream	Yes	Yes	57.8	64	55.3	59	0.916667	premeiotic/ meiotic entry
YLL039C	UBI4	1.83166	2.09104	1.42474	0.765495	1.18716	1.81358	Yes	OVERLAP	ORF	Upstream	Yes	Yes	69.7	67.8	55.1	64.2	0.996894	premeiotic/ meiotic entry
YLR024C	UBR2	0.7184	0.69911	0.504468	0.293711	0.467729	1.59571	Yes	OVERLAP	ORF	Upstream	Yes	Yes	72.7	62.5	63.1	66.1	1.0264	Recombination/SC
YIL031W	ULP2	1.78211	1.9542	1.82919	2.02785	1.84636	3.62134	Yes	OVERLAP	ORF	Upstream	Yes	Yes	79.1	66.2	65.7	70.3	1.09213	Recombination/SC
YDR207C	UME6	0.530054	0.494555	0.51304	0.447259	0.503989	-7.21251	Yes	OVERLAP	ORF	Upstream	Yes	Yes	55.7	56.6	45.6	52.6	0.817288	anaphase I (Builds at premeiotic/entry spikes at Recombination and Anaphase I)
YLR132C	USB1	1.11037	1.07809	0.771957	0.645699	0.617467	1.45736	Yes	OVERLAP	Antisense	Downstream	Yes	Yes	82.4	73.4	62.5	72.8	1.12992	DNA replication
YGL258W	VEL1	0.369663	1.11585	0.8371	0.847667	1.20337	5.46852	Yes	TPM_IDENTIFIED	NA	NA	No	No	8	0	10	6	0.0931677	Recombination/SC (Very low expressed)
YLR417W	VPS36	0.461895	0.364077	0.401422	0.194949	0.548379	0.276116	Yes	DESEQ2_IDENTIFIED	ORF	Upstream	Yes	Yes	61.3	60	41.9	54.4	0.84472	premeiotic/ meiotic entry
YGL104C	VPS73	0.753879	0.827473	0.608618	0.684697	0.744676	1.82123	Yes	OVERLAP	ORF	Upstream	Yes	Yes	54.9	59.7	45.7	53.4	0.82971	DNA replication
YOR359W	VTS1	-0.433991	-0.407598	-0.130038	-0.45626	-0.0648967	-0.515436	No	DESEQ2_IDENTIFIED	NA	NA	NA	No	0	0	0	0	0	cycling-vegetative
YDR374W-A	WIP1	1.03529	0.850315	0.77185	0.90031	0.613538	1.14709	Yes	TPM_IDENTIFIED	ORF	Upstream	Yes	Yes	71.4	67.1	62.9	67.1	1.04244	Recombination/SC
YGR194C	XKS1	0.68383	0.755909	0.477312	0.273196	0.43602	1.41917	Yes	OVERLAP	ORF	Upstream	No	Yes	73.2	68.3	51.4	64.3	0.998447	premeiotic/ meiotic entry
YBR184W	YBR184W	2.10994	1.91501	1.76079	1.34325	1.48841	2.80461	Yes	OVERLAP	ORF	Upstream	Yes	Yes	79.8	77.1	68.5	75.1	1.16667	anaphase I
YBR284W	YBR284W	0.665973	0.832221	0.446713	0.0765123	0.0715374	1.6771	Yes	TPM_IDENTIFIED	ORF	Upstream	Yes	Yes	76.5	63.5	61.5	67.2	1.04296	Recombination/SC
YDR018C	YDR018C	1.10708	1.24885	0.766812	0.686921	0.662143	2.27967	Yes	OVERLAP	ORF	Upstream	No	Yes	60.5	67.6	62.8	63.6	0.988095	Recombination/SC
YDR222W	YDR222W	0.615981	0.615961	0.188492	0.0516189	0.0151786	1.04079	Yes	DESEQ2_IDENTIFIED	ORF	Upstream	Yes	Yes	40.2	60.1	66.4	55.6	0.862836	DNA replication
YEL025C	YEL025C	0.675023	0.661037	0.420913	0.244343	0.370327	0.647583	Yes	OVERLAP	ORF	Upstream	Yes	Yes	86.1	73.5	65.1	74.9	1.16304	spore packaging
YGL036W	YGL036W	1.22322	1.16575	0.901391	0.858931	0.721027	1.63712	Yes	OVERLAP	ORF	Upstream	Yes	Yes	63.4	70.1	64.9	66.1	1.02692	Recombination/SC
YGL081W	YGL081W	1.62777	1.49386	1.45516	1.11731	1.03638	3.78203	Yes	OVERLAP	ORF	Internal	Yes	Yes	50.5	74.5	60.5	61.8	0.960145	Recombination/SC
YGR079W	YGR079W	-0.753816	-0.60528	-0.627264	-0.670673	-0.503552	-0.508276	Yes	DESEQ2_IDENTIFIED	ORF	Upstream	Yes	Yes	59.4	54.4	58.9	57.6	0.893892	Recombination/SC
YHL044W	YHL044W	0.0484357	1.40357	1.49994	1.0648	0.602288	2.90624	Yes	TPM_IDENTIFIED	ORF	Upstream	No	Yes	40.2	62.9	56.5	53.2	0.826087	DNA replication
YHR202W	YHR202W	1.05535	1.09686	0.746583	0.795351	0.616675	1.84447	Yes	OVERLAP	ORF	Upstream	Yes	Yes	76.4	74.8	67	72.7	1.1294	Recombination/SC
YIL024C	YIL024C	0.518528	0.543048	0.484874	0.55624	0.457373	2.0621	Yes	TPM_IDENTIFIED	ORF	Downstream	Yes	Yes	78.2	72.8	62.6	71.2	1.10559	Recombination/SC
YKR005C	YKR005C	0.9837	1.04472	1.08448	1.24204	1.21979	2.53938	Yes	OVERLAP	ORF	Upstream	Yes	Yes	51.9	61.8	56.4	56.7	0.880435	premeiotic/ meiotic entry
YMR085W	YMR085W	0.611315	0.409735	0.536318	-0.283676	0.641264	0.849554	Yes	DESEQ2_IDENTIFIED	ORF	Upstream	No	Yes	42	51.4	40.9	44.8	0.695135	spore packaging (Bumps at Premeiotic/entry)
YOL131W	YOL131W	3.04749	4.54488	3.82522	3.25024	3.53691	6.33882	Yes	TPM_IDENTIFIED	ORF	Upstream	Yes	Yes	81.6	71.7	60	71.1	1.10404	spore packaging (Spikes at meiotic entry)
YOR389W	YOR389W	0.729965	0.584244	0.319918	0.312741	0.369827	1.3882	Yes	TPM_IDENTIFIED	ORF	Upstream	No	Yes	44.1	42.1	38.2	41.5	0.643892	premeiotic/ meiotic entry (Also spikes in packaging)
YPL034W	YPL034W	0.50483	0.125489	-0.416478	-0.374695	-0.779587	0.499504	No	DESEQ2_IDENTIFIED	ORF	Upstream	No	Yes	28.9	44.3	44	39.0667	0.606625	DNA replication
YPL077C	YPL077C	0.658714	0.781715	0.543467	0.263141	0.361461	0.0410584	Yes	TPM_IDENTIFIED	ORF	Upstream	No	Yes	44.8	46.1	39.6	43.5	0.675466	Recombination/SC
YPR145C-A	YPR145C-A	1.32944	0.979367	1.25797	0.432554	1.18731	2.15565	Yes	TPM_IDENTIFIED	ORF	Upstream	No	Yes	64.9	59	50.5	58.1	0.902692	premeiotic/ meiotic entry
YPR172W	YPR172W	0.510326	0.246778	-0.13885	-0.375003	-0.583431	0.0183346	No	DESEQ2_IDENTIFIED	NA	NA	NA	No	0	6.7	5.9	4.2	0.0652174	premeiotic/ meiotic entry
YIL063C	YRB2	0.620484	0.236204	-0.0178467	-0.426694	-0.70587	0.610972	No	DESEQ2_IDENTIFIED	ORF	Internal	No	Yes	35.4	32.8	34.4	34.2	0.531056	premeiotic/ meiotic entry (downregulated at MI)
YOR003W	YSP3	1.22122	1.21616	1.1267	0.897712	1.08842	2.48798	Yes	OVERLAP	ORF	Upstream	Yes	Yes	80.1	75.4	65.3	73.6	1.14286	DNA replication
YDR285W	ZIP1	2.32465	2.12661	1.86155	1.42877	1.56896	3.48041	Yes	OVERLAP	ORF	Upstream	Yes	Yes	86.3	77.1	64.1	75.8	1.17754	Recombination/SC
YGL249W	ZIP2	0.797874	0.629872	0.674741	0.49247	0.674196	1.5417	Yes	OVERLAP	ORF	Internal	Yes	Yes	25.8	67.1	65.8	52.9	0.821429	Recombination/SC
*Potential Regulation as determined by TL-Seq and ChIP-Seq Peak Position Relative to ORF start codon: LUTI: Ume6 ChIP-Seq and TL-Seq are distal to a TL-Seq peak adjacent to the ORF start codon ORF: Ume6 ChIP-Seq and TL-Seq are immediately adjacent to the ORF start codon Antisense: Ume6 ChIP-Seq and TL-Seq adjacent to the ORF stop codon									ChIP Peak Position Relative to CDS	Upstream	123
										Internal	14
										Downstream	7
