# Supplementary material for: The transcriptional regulator Ume6 is a major driver of early gene expression during gametogenesis
Source: Genetics. 2023 Jul 11;225(2):iyad123. doi: 10.1093/genetics/iyad123 (PMC10550318; doi:10.1093/genetics/iyad123)
Supplement: iyad123_Supplementary_Data [file iyad123_supplementary_data.zip › Table_S2_GENETICS-2023-306081.xlsx]

## Sheet: Sheet1
LUTI Expressed Mitotically With Ume6 Depletion
LUTI Undected in Mitosis Post-Ume6 Depletion
Systematic Name	Standard Name	LUTI Detected Post-Ume6 Depletion in Mitosis	LUTI Detected Post-IME1 Induction (Meiosis)	LUTI Expression Disrupted by Ume6 Depletion (Meiosis)
YJL084C	ALY2	Yes	Yes	Yes
YPR029C	APL4	Yes	Yes	Yes
YLR114C	AVL9	Yes	Yes	Yes
YBL085W	BOI1	Yes	Yes	Yes
YPL160W	CDC60	Yes	Yes	Yes
YLR115W	CFT2	Yes	Yes	Yes
YBR281C	DUG2	Yes	Yes	Yes
YLL031C	GPI13	Yes	Yes	Yes
YML075C	HMG1	Yes	Yes	Not Detected
YLR259C	HSP60	Yes	Yes	Yes
YJR138W	IML1	Yes	Yes	Not Detected
YLR260W	LCB5	Yes	Yes	Not Detected
YDR060W	MAK21	Yes	Yes	Not Detected
YBR185C	MBA1	Yes	Yes	Yes
YOR020W-A	MCO10	Yes	Yes	Yes
YGR264C	MES1	Yes	Yes	Yes
YCL057C-A	MIC10	Yes	Yes	Yes
YPR164W	MMS1	Yes	Yes	Yes
YOR354C	MSC6	Yes	Yes	Yes
YMR100W	MUB1	Yes	Yes	Yes
YIL144W	NDC80	Yes	Yes	Yes
YOL100W	PKH2	Yes	Yes	Yes
YOR321W	PMT3	Yes	Yes	Not Detected
YBR257W	POP4	Yes	Yes	Yes
YBR114W	RAD16	Yes	Yes	Yes
YGL103W	RPL28	Yes	Yes	Not Detected
YFL036W	RPO41	Yes	Yes	Not Detected
YPL274W	SAM3	Yes	Yes	Not Detected
YBL011W	SCT1	Yes	Yes	Yes
YOR076C	SKI7	Yes	Yes	Yes
YOR290C	SNF2	Yes	Yes	Not Detected
YGL097W	SRM1	Yes	Yes	Not Detected
YKL122C	SRP21	Yes	Yes	Yes
YHR006W	STP2	Yes	Yes	Not Detected
YER111C	SWI4	Yes	Yes	Yes
YJL083W	TAX4	Yes	Yes	Yes
YGR194C	XKS1	Yes	Yes	Not Detected
YGR266W	YGR266W	Yes	Yes	Not Detected
YGR281W	YOR1	Yes	Yes	Not Detected
YCL050C	APA1	Not Detected	Yes	Not Detected
YHR013C	ARD1	Not Detected	No	NA
YDL070W	BDF2	Not Detected	Yes	Not Detected
YML111W	BUL2	Not Detected	Yes	Not Detected
YNL305C	BXI1	Not Detected	Yes	Not Detected
YPR013C	CMR3	Not Detected	Yes	Not Detected
YJL003W	COX16	Not Detected	Yes	Not Detected
YBR112C	CYC8	Not Detected	No	NA
YDL174C	DLD1	Not Detected	Yes	Not Detected
YEL015W	EDC3	Not Detected	No	NA
YJL196C	ELO1	Not Detected	No	NA
YOR246C	ENV9	Not Detected	No	NA
YMR208W	ERG12	Not Detected	Yes	Not Detected
YOR320C	GNT1	Not Detected	Yes	Not Detected
YOL103W	ITR2	Not Detected	Yes	Not Detected
YOL002C	IZH2	Not Detected	No	NA
YLR274W	MCM5	Not Detected	No	NA
YOL135C	MED7	Not Detected	Yes	Not Detected
YJR077C	MIR1	Not Detected	Yes	Yes
YOR350C	MNE1	Not Detected	Yes	Not Detected
YMR122W-A	NCW1	Not Detected	Yes	Yes
YNL015W	PBI2	Not Detected	No	NA
YHR071W	PCL5	Not Detected	Yes	Not Detected
YDR501W	PLM2	Not Detected	No	NA
YLR325C	RPL38	Not Detected	Yes	Yes
YPL152W	RRD2	Not Detected	Yes	Yes
YPL163C	SVS1	Not Detected	Yes	Not Detected
YOR352W	TFB6	Not Detected	Yes	Not Detected
YNR017W	TIM23	Not Detected	Yes	Yes
YGR260W	TNA1	Not Detected	Yes	Not Detected
YIL031W	ULP2	Not Detected	No	NA
YPL120W	VPS30	Not Detected	Yes	Not Detected
YDR222W	YDR222W	Not Detected	No	NA
YEL025C	YEL025C	Not Detected	No	NA
YPL088W	YPL088W	Not Detected	No	NA
