# Supplementary material for: The transcriptional regulator Ume6 is a major driver of early gene expression during gametogenesis
Source: Genetics. 2023 Jul 11;225(2):iyad123. doi: 10.1093/genetics/iyad123 (PMC10550318; doi:10.1093/genetics/iyad123)
Supplement: iyad123_Supplementary_Data [file iyad123_supplementary_data.zip › Table_S3_GENETICS-2023-306081.xlsx]

## Sheet: Sheet1
Present in Depletion List
Not in Depletion List
Systematic Name	Standard Name	Log2FoldChange	p-value
YMR056C	AAC1	2.00438	2.94167e-13
YCR107W	AAD3	0.962771	8.25972e-13
YNL141W	AAH1	-0.835848	2.82964e-13
YCR088W	ABP1	0.995836	1.9918e-23
YER045C	ACA1	0.81812	3.79285e-09
YBL015W	ACH1	2.70352	5.61818e-91
YLR304C	ACO1	0.678969	1.53346e-05
YAL054C	ACS1	3.65509	1.55513e-134
YDR448W	ADA2	-0.80145	4.79477e-07
YAR015W	ADE1	-0.742989	4.30041e-12
YLR359W	ADE13	-0.603211	3.44879e-09
YMR120C	ADE17	-0.946014	2.9937e-13
YCL058W-A	ADF1	0.866615	0.00374107
YBR145W	ADH5	1.61984	3.07731e-20
YCR105W	ADH7	1.66069	1.64336e-19
YCR011C	ADP1	1.12776	1.9477e-28
YDR216W	ADR1	2.1518	1.02713e-34
YCR010C	ADY2	5.00892	1.76236e-75
YDL239C	ADY3	1.31184	4.32384e-11
YLR040C	AFB1	-0.98507	2.42249e-06
YDR085C	AFR1	0.972676	3.32032e-09
YGL032C	AGA2	-3.0372	2.91581e-32
YIL044C	AGE2	0.715681	7.53855e-09
YCL025C	AGP1	1.79665	6.47543e-18
YFL055W	AGP3	0.845298	0.000133113
YFL030W	AGX1	1.36737	1.50944e-12
YLR109W	AHP1	0.806331	6.34248e-18
YER093C-A	AIM11	0.860099	0.0152813
YIL087C	AIM19	1.21366	2.78303e-07
YIL158W	AIM20	0.743263	5.54897e-09
YIR003W	AIM21	1.11727	1.47371e-23
YML087C	AIM33	0.634513	0.00535101
YMR003W	AIM34	-0.772062	0.000404669
YPL158C	AIM44	-0.797868	1.46715e-07
YOR374W	ALD4	1.52578	8.53494e-27
YPL061W	ALD6	-0.618596	3.88791e-08
YNL148C	ALF1	0.941525	1.04572e-11
YNL270C	ALP1	3.79064	2.17848e-37
YDR111C	ALT2	0.858262	2.64101e-08
YGR225W	AMA1	4.18147	5.65505e-43
YDR242W	AMD2	0.65679	0.000400556
YBR211C	AME1	-0.679141	0.00178816
YOR378W	AMF1	0.658274	0.00845402
YBR158W	AMN1	-0.979218	1.36452e-10
YGL156W	AMS1	0.831025	4.91527e-06
YKL047W	ANR2	0.637712	0.000209417
YCL050C	APA1	0.618697	2.816e-12
YKL103C	APE1	1.23439	1.50532e-12
YHL019C	APM2	-0.64229	0.000959434
YIL040W	APQ12	0.87339	1.6304e-10
YDR441C	APT2	0.805155	1.22121e-05
YNL065W	AQR1	0.896039	3.77206e-20
YPR192W	AQY1	1.58058	1.89609e-05
YFL054C	AQY3	1.09155	3.71322e-09
YIL062C	ARC15	0.962837	3.70339e-07
YCR048W	ARE1	1.64267	1.26163e-19
YNR019W	ARE2	1.25792	9.15374e-35
YOL058W	ARG1	2.54908	1.36959e-44
YJL071W	ARG2	0.761429	1.83422e-06
YJL088W	ARG3	1.85516	4.65152e-42
YHR018C	ARG4	1.57814	2.4989e-32
YER069W	ARG5,6	1.93438	2.84024e-40
YMR062C	ARG7	0.797765	3.9538e-12
YOL140W	ARG8	1.02044	1.00144e-17
YHL040C	ARN1	0.672656	0.00122823
YHL047C	ARN2	1.64562	1.96169e-15
YDR127W	ARO1	0.728803	2.56333e-05
YDR035W	ARO3	0.659277	1.03858e-07
YDR101C	ARX1	-0.625529	4.50606e-12
YKL185W	ASH1	-0.96628	9.14694e-10
YGR097W	ASK10	1.41826	9.15374e-35
YOR377W	ATF1	0.835395	1.46875e-09
YGR177C	ATF2	-1.11083	2.53003e-21
YGL180W	ATG1	1.31569	7.32451e-17
YCR068W	ATG15	1.25391	6.2006e-12
YCL038C	ATG22	1.6658	9.56247e-22
YDR022C	ATG31	0.861577	0.00355606
YIL146C	ATG32	1.36278	8.74584e-15
YLR356W	ATG33	0.852164	5.22309e-05
YOL083W	ATG34	1.55973	1.04546e-18
YJL185C	ATG36	-0.814095	6.47408e-08
YLR312C	ATG39	1.36122	8.43074e-05
YOR152C	ATG40	0.85489	0.000443958
YPL250C	ATG41	2.44463	2.61034e-32
YBL078C	ATG8	1.61359	4.95877e-06
YNR002C	ATO2	0.7775	0.00366975
YLR393W	ATP10	0.625882	0.000253214
YPR020W	ATP20	0.637463	4.179e-05
YNR020C	ATP23	-0.734633	3.22264e-05
YMR279C	ATR2	0.708789	0.000870779
YOR011W	AUS1	1.68884	2.53105e-24
YIL088C	AVT7	1.36243	1.91796e-37
YPR122W	AXL1	-1.80719	7.68036e-51
YIL140W	AXL2	-0.846102	1.18856e-08
YIL124W	AYR1	1.07371	7.80888e-12
YGR224W	AZR1	0.840352	4.74161e-06
YOR134W	BAG7	2.75228	2.9605e-25
YIL015W	BAR1	-2.18176	2.42755e-48
YHR208W	BAT1	1.1165	2.9678e-14
YIL033C	BCY1	1.33286	4.42984e-20
YLR399C	BDF1	-0.66866	4.55484e-06
YAL061W	BDH2	0.648725	0.0100476
YNL039W	BDP1	-0.719953	2.32679e-07
YER155C	BEM2	-0.763816	5.15968e-13
YGR282C	BGL2	0.682438	0.00284848
YCL029C	BIK1	0.877953	1.98188e-16
YNR058W	BIO3	1.51542	1.57988e-13
YNR057C	BIO4	1.46156	2.80098e-07
YNR056C	BIO5	1.46905	2.9208e-12
BIO6	BIO6	0.70367	0.000516969
BIO6	BIO6	0.70367	0.000516969
YIL096C	BMT5	0.67395	7.32021e-05
YJR025C	BNA1	3.08192	3.74786e-48
YJR078W	BNA2	1.87728	3.89379e-38
YBL098W	BNA4	1.20465	1.61255e-13
YLR231C	BNA5	1.20191	2.18761e-18
YFR047C	BNA6	2.2637	1.03816e-30
YNL166C	BNI5	-0.845137	3.5427e-06
YIL159W	BNR1	0.646576	4.61186e-07
YBL085W	BOI1	-0.773018	7.30556e-12
YCR032W	BPH1	1.17866	7.36889e-32
YDL074C	BRE1	-0.611766	0.00021659
YNR051C	BRE5	-0.67352	0.00708227
YHR036W	BRL1	-0.717651	4.97526e-05
YNR069C	BSC5	2.46965	2.01093e-61
YGR142W	BTN2	1.3565	4.42859e-17
YOR078W	BUD21	-0.624308	0.0112339
YCR047C	BUD23	0.817625	1.17381e-10
YCR063W	BUD31	1.66325	2.99116e-09
YCR038C	BUD5	0.898659	9.97332e-07
YLR353W	BUD8	-0.834384	1.31191e-12
YGR041W	BUD9	0.637581	3.89031e-05
YNL305C	BXI1	1.22494	3.20414e-10
YIL083C	CAB2	0.885462	2.12629e-11
YPL111W	CAR1	2.38312	2.70863e-38
YLR438W	CAR2	3.29312	3.11477e-113
YML042W	CAT2	3.02721	1.96914e-57
YMR280C	CAT8	2.01141	3.86441e-25
YLR175W	CBF5	-0.784308	6.99001e-21
YIL043C	CBR1	1.06917	1.52071e-13
YIL142W	CCT2	0.76457	6.76806e-10
YLR390W-A	CCW14	0.808771	0.00469108
YLR307W	CDA1	3.33456	6.28987e-11
YCR002C	CDC10	0.955335	3.7426e-13
YOR257W	CDC31	-0.759209	0.00102322
YCR093W	CDC39	0.803577	1.07798e-14
YMR001C	CDC5	-0.649269	1.95942e-06
YCR094W	CDC50	0.757919	1.89141e-06
YDL164C	CDC9	-0.846915	4.82571e-09
YIL003W	CFD1	1.14719	3.2108e-17
YCL064C	CHA1	-0.774109	2.15651e-10
YJL049W	CHM7	-0.665482	0.0328996
YGR157W	CHO2	-1.03828	2.37873e-19
YNL192W	CHS1	-0.933146	2.01896e-24
YOR028C	CIN5	1.34782	1.13268e-10
YNR001C	CIT1	1.96582	1.8355e-61
YCR005C	CIT2	3.01346	6.07901e-96
YPR001W	CIT3	2.17756	1.00058e-24
YGR108W	CLB1	0.83103	2.18581e-06
YPR119W	CLB2	-0.605759	9.81017e-05
YMR199W	CLN1	-0.894457	1.22135e-12
YPL256C	CLN2	-0.74076	2.96915e-12
YIL002W-A	CMI7	1.22671	4.12938e-05
YLR433C	CNA1	-0.625781	0.000209852
YIL157C	COA1	0.998352	3.42446e-13
YPL189C-A	COA2	-0.683426	0.00262081
YNR075W	COS10	0.936563	2.89942e-05
YBR203W	COS111	0.701893	4.0113e-06
YGL263W	COS12	2.69935	2.24052e-27
YJR161C/YDL248W	COS5	5.61113	1.96043e-140
YGR295C	COS6	4.13792	1.44162e-119
YHL048W	COS8	5.22491	2.60097e-175
YKL219W	COS9	1.67832	1.66705e-43
YOR316C	COT1	2.01341	8.37672e-53
YLL018C-A	COX19	0.969606	1.07439e-07
YHR116W	COX23	1.16853	1.04087e-09
YDR119W-A	COX26	-1.91344	1.52177e-07
YNL052W	COX5A	-0.6864	1.50409e-07
YIL111W	COX5B	1.49421	5.48067e-07
YLR395C	COX8	-0.722376	0.000347548
YOR303W	CPA1	1.06484	1.94851e-17
YJR109C	CPA2	2.08771	1.03477e-67
YCR069W	CPR4	0.841408	6.3079e-08
YNR028W	CPR8	-0.63134	1.25592e-06
YOR100C	CRC1	6.99554	5.73628e-142
YDR223W	CRF1	0.832701	4.319e-06
YHR209W	CRG1	1.45773	6.92087e-14
YLR213C	CRR1	0.690353	0.0048593
YBR161W	CSH1	-0.903682	4.94039e-08
YOL007C	CSI2	-0.69513	3.80023e-07
YCR086W	CSM1	0.686892	0.00187288
YIL132C	CSM2	1.79894	5.92837e-17
YIL169C	CSS1	-1.2086	6.23621e-10
YIL169C	CSS1	1.44666	1.29067e-07
YOL159C	CSS3	4.49458	4.33415e-21
YIL036W	CST6	0.827021	2.45266e-13
YLR394W	CST9	0.741796	2.30596e-06
YPL018W	CTF19	1.68214	3.47263e-32
YMR180C	CTL1	0.759889	0.00115108
YCR015C	CTO1	1.07528	1.19413e-10
YCR054C	CTR86	0.895349	7.778e-09
YLR286C	CTS1	2.9148	1.3753e-82
YGR088W	CTT1	0.716233	0.00867701
YML101C	CUE4	0.921175	1.47119e-06
YCR017C	CWH43	0.872592	5.00165e-08
YKL096W	CWP1	0.668483	0.000415212
YNL111C	CYB5	-1.23363	3.82047e-16
YJR048W	CYC1	-1.3541	6.72342e-16
YDL117W	CYK3	-0.624478	5.32853e-06
YKR083C	DAD2	-0.727454	0.0341365
YBR233W-A	DAD3	-0.995541	0.000704269
YML070W	DAK1	0.701059	2.74159e-05
YFL053W	DAK2	0.923736	0.00297388
YIR027C	DAL1	3.38802	2.32474e-58
YIR029W	DAL2	2.21453	9.07361e-37
YIR032C	DAL3	2.79764	1.19126e-06
YIR028W	DAL4	3.43879	1.0923e-33
YIR031C	DAL7	1.53101	7.15797e-27
YJR150C	DAN1	5.6807	1.04427e-06
YJR151C	DAN4	1.16802	1.75953e-05
YJL149W	DAS1	0.699428	1.26078e-05
YPL119C	DBP1	1.39644	1.42905e-12
YCL016C	DCC1	0.996542	1.29781e-13
YIR030C	DCG1	2.65353	1.11063e-21
YOL149W	DCP1	-0.768523	0.000297171
YOR173W	DCS2	0.641042	0.0210343
YMR173W	DDR48	-2.10097	1.03982e-61
YIL049W	DFG10	0.609401	0.0138712
YKL121W	DGR2	0.869995	1.142e-08
YDL024C	DIA3	1.78747	7.52885e-09
YLR348C	DIC1	1.2442	9.98919e-18
YPL049C	DIG1	-1.12369	1.8993e-17
YDR263C	DIN7	0.828644	0.041224
YDR403W	DIT1	2.60671	2.34507e-19
YEL071W	DLD3	2.44948	2.80952e-98
YNL116W	DMA2	0.852252	3.58391e-07
YER179W	DMC1	4.97046	1.3391e-65
YGL240W	DOC1	1.09344	4.77062e-07
YHR044C	DOG1	0.600638	0.000885462
YDR273W	DON1	1.52602	5.05162e-10
YIL010W	DOT5	1.03592	2.63679e-08
YLR307C-A	DPA10	3.96731	1.2702e-11
YIL103W	DPH1	0.73856	2.93559e-10
YJL133C-A	DPI8	2.98311	2.2825e-13
YER124C	DSE1	3.02038	1.20571e-80
YHR143W	DSE2	3.27942	3.06429e-90
YMR276W	DSK2	0.705806	0.000720151
YBR180W	DTR1	1.07925	0.00147704
YHL016C	DUR3	1.60895	2.62545e-09
YLR405W	DUS4	-0.875018	4.42048e-10
YEL018W	EAF5	-0.704774	0.00161344
YGR146C	ECL1	0.816333	3.25522e-08
YAL059W	ECM1	-1.12976	8.28724e-07
YDR446W	ECM11	6.41198	1.09459e-19
YBL043W	ECM13	1.58492	4.3406e-13
YBL101C	ECM21	0.984133	1.46211e-13
YPL021W	ECM23	2.53597	0.000582753
YJR106W	ECM27	0.618239	0.00136156
YHL030W	ECM29	1.45631	4.45755e-25
YLR299W	ECM38	0.607132	9.29806e-09
YKR076W	ECM4	1.47346	6.21355e-18
YGR271C-A	EFG1	-0.723925	0.0332944
YIL064W	EFM4	1.15567	3.70486e-17
YIR007W	EGH1	1.45475	9.74417e-26
YCR075W-A	EGO2	1.0585	0.0237167
YNL327W	EGT2	-0.672479	0.000267655
YCR034W	ELO2	0.795579	0.000441389
YCL045C	EMC1	0.838132	9.93375e-15
YLR080W	EMP46	0.896013	0.00281187
YOL158C	ENB1	1.11321	9.41262e-07
YGR254W	ENO1	1.21154	3.67377e-10
YDL161W	ENT1	-0.633209	4.92928e-05
YIL005W	EPS1	0.961597	4.03798e-13
YMR049C	ERB1	-0.630372	8.47297e-11
YGR175C	ERG1	-0.955633	9.55088e-22
YHR007C	ERG11	-0.71241	1.54367e-11
YML126C	ERG13	-0.644404	5.48067e-07
YJL167W	ERG20	-1.07122	3.2481e-21
YER044C	ERG28	-1.11229	3.17262e-18
YLR056W	ERG3	-0.730952	1.09832e-05
YMR015C	ERG5	-0.760706	3.32316e-11
YMR220W	ERG8	-0.665008	1.17602e-05
YCR075C	ERS1	0.992036	0.000101423
YGL054C	ERV14	-0.616088	0.0128269
YIL151C	ESL1	0.82424	1.80957e-12
YLR318W	EST2	0.633698	0.0016
YOR317W	FAA1	1.6741	1.67217e-39
YER015W	FAA2	1.2938	1.66707e-11
YFR019W	FAB1	0.716237	1.28123e-09
YDL166C	FAP7	-0.836034	3.44888e-06
YJL157C	FAR1	-3.13026	5.59881e-172
YKL187C	FAT3	1.13023	6.25261e-10
YLR377C	FBP1	0.904301	0.01128
YLR051C	FCF2	-0.664039	0.00628075
YOR388C	FDH1	7.4645	2.70003e-48
YOR388C	FDH1	1.38297	1.53009e-08
YCR028C	FEN2	1.19816	1.15397e-17
YMR319C	FET4	0.971156	1.20112e-08
YGR131W	FHN1	1.5928	2.86515e-06
YCR089W	FIG2	1.02898	2.29089e-07
YER032W	FIR1	-0.697565	3.36948e-08
YIL065C	FIS1	1.34994	1.81564e-17
YDR534C	FIT1	1.42424	8.01536e-07
YMR306W	FKS3	2.82352	3.7423e-134
YKR102W	FLO10	-2.98411	3.29391e-60
YIR019C	FLO11	-0.707102	0.000625187
YHR211W	FLO5	2.13806	3.62208e-18
YAL063C	FLO9	-0.966122	9.3159e-09
YIL134W	FLX1	1.0117	5.15968e-13
YIL098C	FMC1	0.869817	0.000111963
YHR176W	FMO1	1.3906	6.30295e-12
YBR047W	FMP23	1.3222	0.000837183
YDL222C	FMP45	1.11347	0.0195309
YGR052W	FMP48	2.1023	3.29285e-08
YER004W	FMP52	0.645423	0.00268296
YBL013W	FMT1	2.0636	1.87449e-16
YDR110W	FOB1	-0.664328	9.68932e-06
YKR009C	FOX2	2.93386	6.41662e-85
YLR449W	FPR4	-0.717242	0.00555005
YOR381W	FRE3	1.53015	2.28055e-13
YNR060W	FRE4	-1.3762	1.85876e-21
YOL152W	FRE7	0.986086	1.35487e-06
YPL141C	FRK1	-0.713009	1.03301e-09
YCL026C-A	FRM2	2.23307	2.0927e-35
YOR324C	FRT1	-0.653264	1.09728e-05
YHR049W	FSH1	-0.938241	3.90577e-15
YCR076C	FUB1	1.27455	1.40735e-14
YPL262W	FUM1	0.890236	1.87239e-10
YAL034C	FUN19	0.686026	9.69141e-05
YBR021W	FUR4	0.880823	2.00217e-05
YCL027W	FUS1	1.83209	2.3422e-18
YMR232W	FUS2	0.712935	0.0196633
YBL016W	FUS3	-4.19911	5.82165e-165
YIL097W	FYV10	1.25458	1.21083e-10
YLR068W	FYV7	-0.782144	0.00109577
YLR081W	GAL2	1.93626	2.36337e-10
YPL248C	GAL4	0.621981	0.00406751
YBR018C	GAL7	2.1862	0.0444274
YKR039W	GAP1	1.29	5.0013e-09
YHR089C	GAR1	-0.747012	5.00849e-16
YLR343W	GAS2	1.43542	4.04293e-05
YMR215W	GAS3	-0.820084	1.1286e-06
YOL132W	GAS4	2.18854	3.83531e-07
YFL021W	GAT1	1.28649	1.43002e-19
YCL011C	GBP2	0.669597	7.99607e-11
YJL125C	GCD14	-0.729021	5.86543e-07
YDR019C	GCV1	-0.82277	8.02838e-15
YPR184W	GDB1	0.635986	1.82665e-05
YPL110C	GDE1	1.0371	1.89942e-13
YAL062W	GDH3	1.26314	4.26672e-07
YOR355W	GDS1	-0.896618	1.84779e-10
YBR187W	GDT1	-0.623879	0.00016828
YCL073C	GEX1	4.45672	8.99991e-07
YKR106W	GEX2	2.98931	6.64313e-07
YMR255W	GFD1	-0.756049	0.00974522
YDL198C	GGC1	0.83113	0.000486544
YDR309C	GIC2	-1.78127	1.07184e-45
YGR066C	GID10	1.65759	0.000239474
YCL039W	GID7	1.36347	1.62945e-32
YDR507C	GIN4	-1.30298	5.44304e-29
YBR045C	GIP1	1.89613	1.58946e-07
YER054C	GIP2	0.752013	0.00150166
YNL255C	GIS2	-0.664808	4.31453e-07
YCL040W	GLK1	2.39318	1.5032e-50
YDR272W	GLO2	0.740016	1.40485e-07
YOR040W	GLO4	1.18469	9.13982e-11
YDR506C	GMC1	2.12325	3.20892e-42
YLR445W	GMC2	4.45722	2.41937e-18
YGR256W	GND2	2.54841	5.93368e-28
YNL274C	GOR1	0.637272	0.00327044
YHR005C	GPA1	-3.85524	6.76727e-100
YOL059W	GPD2	0.744282	5.53048e-05
YPR160W	GPH1	2.07062	5.95338e-39
YPL076W	GPI2	0.80403	9.05301e-07
YDL021W	GPM2	1.69379	1.15635e-08
YIL053W	GPP1	0.87058	1.82861e-09
YER062C	GPP2	1.15039	1.34202e-15
YKL026C	GPX1	1.06568	0.0212542
YBR244W	GPX2	-0.945526	1.34465e-10
YPL223C	GRE1	1.43931	0.0203512
YCL035C	GRX1	0.670538	0.00861627
YGR032W	GSC2	0.646064	9.87279e-06
YJL103C	GSM1	1.21388	8.06411e-11
YOR185C	GSP2	0.687527	0.0189457
YFR015C	GSY1	1.12192	1.32409e-08
YLR258W	GSY2	0.983754	7.03771e-11
YMR251W	GTO3	4.50582	3.72568e-20
YIR038C	GTT1	1.33131	1.74115e-14
YDL238C	GUD1	0.761844	0.00674933
YIL155C	GUT2	1.68324	1.63997e-34
YIL041W	GVP36	1.01778	9.03399e-11
YFL027C	GYP8	-1.65548	1.05401e-29
YOR358W	HAP5	0.611886	0.000335856
YCL026C-B	HBN1	2.1116	1.03513e-08
YCR065W	HCM1	0.781034	1.9181e-10
YDR014W-A	HED1	6.55392	5.02443e-63
YNL014W	HEF3	0.901119	2.20117e-05
YMR207C	HFA1	0.771745	4.87889e-16
YGL251C	HFM1	2.82869	3.66964e-57
YGR187C	HGH1	-0.912921	6.24099e-06
YNL031C	HHT2	-0.709321	0.0209086
YDR317W	HIM1	1.01051	0.000529974
YCL030C	HIS4	1.92131	2.39326e-40
YIL116W	HIS5	1.71643	1.3522e-55
YDR528W	HLR1	-0.899334	8.93726e-13
YLR450W	HMG2	1.02306	3.73399e-07
YCL066W	HMLALPHA1	1.43169	0.0299414
YCL067C	HMLALPHA2	1.27023	1.0395e-08
YLR205C	HMX1	-0.846501	5.72312e-07
YIL072W	HOP1	4.87882	9.88091e-189
YGL033W	HOP2	5.8713	1.64512e-30
YMR251W-A	HOR7	0.849946	1.08762e-05
YIL112W	HOS4	0.678502	0.00293548
YKL084W	HOT13	0.705958	0.0054283
YPR193C	HPA2	0.988269	0.000523299
YEL066W	HPA3	1.0977	4.04243e-05
YOL155C	HPF1	-1.0801	1.07952e-18
YIL110W	HPM1	0.632856	2.21611e-05
YDR399W	HPT1	-0.922623	7.07036e-19
YFL014W	HSP12	4.39636	8.03535e-42
YJL159W	HSP150	1.26492	3.93538e-08
YCR021C	HSP30	1.3758	6.91678e-08
YDR533C	HSP31	1.11251	2.42185e-12
YDR171W	HSP42	2.18914	1.2342e-50
YDR258C	HSP78	1.04492	1.36721e-14
YPL240C	HSP82	1.55717	1.56264e-44
YDR225W	HTA1	-0.606264	1.48087e-09
YDR224C	HTB1	-0.761313	4.74557e-07
YPL067C	HTC1	1.11369	0.00157893
YCR020W-B	HTL1	0.979763	0.00026574
YGR268C	HUA1	1.2848	3.43874e-07
YOR284W	HUA2	-0.730419	0.00828215
YJR036C	HUL4	1.8024	1.15461e-25
YHR094C	HXT1	0.761658	3.21926e-05
YNL318C	HXT14	2.65692	0.0106634
YMR011W	HXT2	-1.04195	3.72827e-14
YDR345C	HXT3	0.633356	0.00341282
YHR092C	HXT4	1.71934	4.35259e-21
YJL214W	HXT8	0.651881	0.000317764
YIR037W	HYR1	1.07956	7.69248e-22
YIL090W	ICE2	1.01787	2.93739e-13
YER065C	ICL1	0.668125	0.00225266
YPR006C	ICL2	3.12523	3.7804e-38
YMR195W	ICY1	0.836224	0.00128646
YNL037C	IDH1	0.929524	6.68328e-18
YOR136W	IDH2	1.13061	4.35204e-09
YPL117C	IDI1	-0.719664	0.00137046
YDL066W	IDP1	1.06524	5.15571e-19
YLR174W	IDP2	0.920898	0.00332491
YFR017C	IGD1	3.21658	1.56424e-39
YMR108W	ILV2	0.781353	2.16242e-06
YCL009C	ILV6	1.86069	1.2891e-36
YGR287C	IMA1	2.17441	3.71396e-50
YHR216W	IMD2	3.33315	2.14765e-47
YJL106W	IME2	4.22769	1.36841e-138
YGL192W	IME4	-0.956096	6.88705e-07
YCR046C	IMG1	0.946558	1.86428e-05
YIL154C	IMP2'	1.50225	4.29885e-15
YNL075W	IMP4	-0.738906	3.78392e-05
YLR413W	INA1	-1.21587	3.58832e-15
YIR024C	INA22	0.647208	0.00180906
YDR287W	INM2	0.750955	0.00077021
YJL153C	INO1	3.42502	2.39026e-90
YIL002C	INP51	0.805134	2.22761e-09
YNL106C	INP52	0.865497	4.02837e-10
YHR085W	IPI1	-0.6326	1.98397e-06
YOL015W	IRC10	1.67635	8.09177e-09
YPL017C	IRC15	2.59152	1.65695e-45
YIR036C	IRC24	1.05307	4.1658e-07
YDR540C	IRC4	0.911727	0.000293552
YIL026C	IRR1	1.15905	2.5596e-21
YBR086C	IST2	-0.667042	0.000726064
YIR005W	IST3	1.34513	9.27554e-09
YPL135W	ISU1	0.759023	4.65905e-15
YOR226C	ISU2	0.747733	0.00118645
YOL101C	IZH4	1.75417	1.84213e-12
YKL217W	JEN1	2.65665	2.89133e-63
YJR119C	JHD2	0.736307	0.00200881
YLL057C	JLP1	0.987481	6.23811e-05
YNL188W	KAR1	-1.41213	1.57359e-11
YKL161C	KDX1	1.73202	6.75084e-30
YHR158C	KEL1	-0.634699	4.38704e-09
YIL125W	KGD1	1.36645	1.37465e-31
KHR1	KHR1	1.57083	5.57562e-15
YLR096W	KIN2	0.651194	1.03948e-09
YCR091W	KIN82	0.716264	0.000101423
YLL019C	KNS1	0.68601	6.16671e-09
YCL059C	KRR1	0.639897	1.153e-05
YBL071W-A	KTI11	-0.78098	0.000503316
YIL085C	KTR7	0.734892	3.04396e-14
YCL005W	LDB16	1.09157	6.2006e-12
YMR148W	LDO16	1.24383	2.14825e-17
YMR147W	LDO45	1.26066	1.20089e-12
YPL054W	LEE1	3.99255	1.07186e-15
YGL009C	LEU1	1.46761	1.37205e-27
YCL018W	LEU2	1.49901	1.76418e-29
YNL104C	LEU4	1.10179	2.0428e-10
YJR070C	LIA1	-0.654386	3.15855e-07
YJL038C	LOH1	2.47007	8.65458e-17
YLR011W	LOT6	0.925669	0.000907985
YDL240W	LRG1	-1.09236	1.37531e-14
YHR081W	LRP1	-0.77829	0.00601959
YCL034W	LSB5	0.76202	6.1918e-09
YGR244C	LSC2	0.879896	2.30724e-17
YBL026W	LSM2	-0.819802	0.000705345
YJR005C-A	LSO1	4.56926	1.34875e-42
YDL087C	LUC7	0.896317	3.30905e-09
YIR034C	LYS1	2.42817	1.99224e-40
YIL094C	LYS12	1.15447	4.67201e-43
YDL182W	LYS20	1.09681	2.01535e-08
YDL131W	LYS21	0.812397	1.7059e-08
YGL154C	LYS5	0.985941	8.25536e-08
YKL029C	MAE1	0.79157	1.42948e-10
YER142C	MAG1	1.2119	5.33537e-05
YEL053C	MAK10	-0.66983	3.05236e-06
YCR020C-A	MAK31	1.33209	9.04349e-05
YCR019W	MAK32	0.772032	7.19506e-06
YBR298C	MAL31	0.81547	3.4705e-07
YER106W	MAM1	2.329	0.00347135
YIL070C	MAM33	0.723346	3.31725e-12
YNR073C	MAN2	2.7779	1.05985e-06
YDL003W	MCD1	-1.00637	3.19101e-07
YDL054C	MCH1	1.24417	1.09448e-17
YKL221W	MCH2	2.16043	6.18631e-13
YOL119C	MCH4	1.32183	5.8007e-26
YIL150C	MCM10	0.860411	2.00258e-09
YGR053C	MCO32	1.51983	3.28638e-07
YIL156W-B	MCO8	0.874922	0.0258392
YNL173C	MDG1	-1.0289	2.87337e-17
YKL085W	MDH1	0.819697	8.25159e-09
YBR136W	MEC1	0.943862	3.29905e-16
YJL102W	MEF2	1.79738	1.36795e-51
YER044C-A	MEI4	3.12792	3.40726e-38
YPL121C	MEI5	6.50693	1.31747e-25
YOR351C	MEK1	4.89492	5.42373e-81
YBR126W-A	MEO1	-0.681066	0.00185648
YGR121C	MEP1	0.610833	6.99199e-05
YNL142W	MEP2	1.40374	2.09976e-12
YNL210W	MER1	1.44404	4.31351e-05
YKR069W	MET1	1.34992	4.14082e-25
YFR030W	MET10	2.26513	8.53472e-94
YGL125W	MET13	1.75302	1.51051e-20
YKL001C	MET14	1.8541	4.11462e-24
YPR167C	MET16	2.43082	6.22212e-66
YLR303W	MET17	1.65595	2.02702e-23
YIL128W	MET18	0.790391	2.5493e-08
YNL277W	MET2	1.58182	2.32842e-25
YOL064C	MET22	0.850536	2.1171e-15
YIR017C	MET28	2.75037	8.8869e-59
YJR010W	MET3	2.85412	2.74673e-115
YIL046W	MET30	0.861046	1.07403e-08
YPL038W	MET31	-1.35785	6.60954e-09
YJR137C	MET5	2.37456	8.92258e-86
YBR213W	MET8	1.15139	1.51087e-07
YPL187W	MF(ALPHA)1	7.65714	1.57047e-12
YDL233W	MFG1	0.758002	0.000435888
YML062C	MFT1	-0.623694	0.00236511
YIR033W	MGA2	2.34857	8.67913e-97
YOR232W	MGE1	-0.931477	2.57433e-17
YCL044C	MGR1	1.22011	5.47185e-20
YDL160C-A	MHF2	-1.97502	1.45952e-05
YCL057C-A	MIC10	1.47548	7.42232e-11
YGL035C	MIG1	-0.977428	5.86437e-13
YER028C	MIG3	0.688715	0.000420769
YHR015W	MIP6	2.3988	2.41255e-15
YGL106W	MLC1	-0.662881	5.64986e-05
YPL164C	MLH3	1.16398	3.78659e-16
YLR049C	MLO50	-0.987631	1.99944e-12
YNL117W	MLS1	2.56645	2.48901e-08
YLL061W	MMP1	-0.933555	3.34281e-05
YMR177W	MMT1	-0.681285	1.40307e-06
YGL183C	MND1	4.58351	2.33345e-40
YIR025W	MND2	1.2167	2.64699e-16
YOR350C	MNE1	0.714239	7.07083e-05
YPL050C	MNN9	-0.619025	4.56194e-10
YIL014W	MNT3	0.756155	9.08671e-12
YIL106W	MOB1	0.713696	2.07002e-12
YFL034C-B	MOB2	-0.706954	1.38387e-05
YHR162W	MPC2	0.890133	1.83833e-09
YOR177C	MPC54	2.66288	1.04014e-25
YIR002C	MPH1	-0.736562	9.64373e-06
YDR033W	MRH1	0.73538	0.00018686
YPL184C	MRN1	-0.715826	4.96961e-06
YDL045W-A	MRP10	-0.625094	0.00432505
YDR462W	MRPL28	-0.62703	0.000712492
YKL170W	MRPL38	-0.725628	1.39941e-06
YIR021W	MRS1	0.889156	4.35812e-11
YKL009W	MRT4	-0.95188	3.26141e-07
YDL183C	MRX19	0.624684	0.00306472
YGR014W	MSB2	-1.64425	2.38928e-21
YHR039C	MSC7	-0.877897	1.50789e-22
YCR092C	MSH3	0.958337	4.17844e-18
YFL003C	MSH4	3.25539	3.08842e-50
YDL154W	MSH5	1.472	6.89432e-24
YIR009W	MSL1	1.14174	0.000181015
YOL116W	MSN1	-0.794153	2.76935e-06
YKL062W	MSN4	1.41468	2.30932e-25
YDL107W	MSS2	-0.687298	0.0052301
YGR023W	MTL1	1.07774	8.25172e-07
YAL034W-A	MTW1	-0.729475	0.00345104
YCL033C	MXR2	1.38522	2.14996e-05
YER156C	MYG1	-0.647857	7.99641e-05
YNL240C	NAR1	0.644295	0.000592482
YIL007C	NAS2	0.95285	1.18212e-08
YMR069W	NAT4	1.88716	2.94397e-14
YJL116C	NCA3	1.97138	1.40496e-40
YDR397C	NCB2	-0.651187	0.00138699
YNL036W	NCE103	2.29762	1.95617e-42
YLR194C	NCW2	0.752284	4.01638e-09
YIL144W	NDC80	1.74136	8.9027e-16
YOR372C	NDD1	-0.681202	2.66256e-06
YDL085W	NDE2	3.20288	1.87365e-22
YOL104C	NDJ1	5.86716	9.80312e-71
YHR124W	NDT80	0.6684	0.000462806
YLR265C	NEJ1	-2.05624	1.78409e-15
YIL048W	NEO1	0.834851	3.09871e-12
YLR042C	NFG1	-4.10657	9.24245e-86
YOR156C	NFI1	-0.628384	0.000154596
YCL017C	NFS1	1.02411	1.27252e-16
YML118W	NGL3	1.17946	7.51186e-06
YBR212W	NGR1	-0.605636	3.22264e-05
YDL208W	NHP2	-0.788222	8.3002e-06
YNL078W	NIS1	-0.686854	3.18867e-07
YIL164C	NIT1	3.22983	7.07908e-51
YLR315W	NKP2	0.869154	0.00487131
YHR170W	NMD3	-0.670451	1.04157e-08
YNL200C	NNR1	0.759083	3.89031e-05
YOR056C	NOB1	-0.619087	0.000256489
YNR053C	NOG2	-0.961376	4.5462e-10
YHR072W-A	NOP10	-0.886969	0.000452569
YOL041C	NOP12	-0.63684	0.000744764
YER002W	NOP16	-0.691341	0.0030863
YPL043W	NOP4	-0.640192	0.00158396
YPL146C	NOP53	-0.639852	0.0388156
YLR197W	NOP56	-0.72294	7.74307e-05
YOR310C	NOP58	-0.882036	2.09899e-05
YGR103W	NOP7	-0.661945	0.000916137
YIL038C	NOT3	0.655547	1.82984e-10
YJR072C	NPA3	-0.679992	7.22425e-09
YCR026C	NPP1	0.771753	4.5785e-15
YGR043C	NQM1	2.49086	5.03561e-17
YIR035C	NRE1	1.50451	1.51712e-46
YBR066C	NRG2	-1.22321	1.28246e-06
YOR071C	NRT1	2.92763	2.97339e-79
YER126C	NSA2	-0.700369	1.77824e-07
YNL091W	NST1	-0.632533	0.000396545
YBR001C	NTH2	1.49809	5.01241e-17
YIL115C	NUP159	0.861917	2.36497e-23
YKL120W	OAC1	0.980693	1.22121e-20
YNL099C	OCA1	-0.620315	0.000337069
YCR095C	OCA4	0.810196	0.000323039
YPL134C	ODC1	1.28829	1.68033e-23
YBR230C	OM14	1.10068	4.38405e-11
YIL136W	OM45	1.33693	2.38022e-28
YOR130C	ORT1	0.851138	1.04325e-09
YLR054C	OSW2	2.93747	1.00691e-13
YFL044C	OTU1	0.716013	0.000435867
YPL171C	OYE3	1.9038	0.00376293
YDR488C	PAC11	1.3209	3.85189e-12
YMR174C	PAI3	2.44959	2.92463e-08
YHR097C	PAL2	-0.838203	5.83244e-06
YDR251W	PAM1	-1.0461	6.07671e-24
YIR006C	PAN1	0.948807	1.03907e-10
YIL145C	PAN6	0.966469	6.58707e-14
YCR077C	PAT1	1.26929	7.64923e-26
YLL025W	PAU17	1.48895	0.000212409
YEL049W	PAU2	0.893377	0.0195057
YLR461W	PAU4	5.83597	0.000112532
YNR076W	PAU6	1.0672	0.00301564
YPL272C	PBI1	1.70509	1.03785e-11
YCL052C	PBN1	0.935802	1.66345e-17
YBR233W	PBP2	-0.695913	2.26959e-07
YBR295W	PCA1	1.37227	3.66482e-25
YLR151C	PCD1	0.848582	0.000207549
YDR228C	PCF11	-0.64052	2.13772e-05
YBR186W	PCH2	2.92193	5.55758e-62
YIL071C	PCI8	1.1631	1.35872e-15
YKR097W	PCK1	2.5361	9.93575e-12
YNL289W	PCL1	-0.892346	1.46555e-06
YDL127W	PCL2	-0.622232	3.81516e-05
YHR071W	PCL5	0.728632	9.89319e-07
YER059W	PCL6	-0.626568	0.000173507
YDL179W	PCL9	-1.03249	1.81358e-14
YEL058W	PCM1	0.689548	0.00201454
YBR222C	PCS60	0.766326	7.6649e-05
YGR087C	PDC6	3.59186	3.76514e-13
YGL248W	PDE1	-0.854843	3.19101e-07
YPR002W	PDH1	2.55625	1.96878e-47
YCL043C	PDI1	1.47568	2.74554e-29
YOR328W	PDR10	0.943192	5.6731e-10
YIL013C	PDR11	1.85257	5.08449e-28
YNR070W	PDR18	0.972181	3.17052e-08
YBR035C	PDX3	0.8181	6.86821e-07
YPL154C	PEP4	0.710675	8.53948e-06
YFR023W	PES4	5.68695	1.92136e-09
YER153C	PET122	1.0731	0.000495941
YCR020C	PET18	1.5391	1.10536e-09
YJR034W	PET191	-0.72819	0.00788278
YBL030C	PET9	0.996546	8.54964e-08
YHR160C	PEX18	0.974994	0.000760959
YGR239C	PEX21	1.27369	1.01963e-11
YMR018W	PEX9	1.77339	2.93339e-11
YIL107C	PFK26	1.56073	7.83642e-24
YOL136C	PFK27	-0.99375	9.37196e-10
YCR012W	PGK1	1.52086	9.54092e-12
YMR105C	PGM2	0.775331	0.000405418
YCL004W	PGS1	0.881598	3.33573e-11
YKL043W	PHD1	-1.2453	5.16376e-16
YOL084W	PHM7	4.59371	7.11537e-98
YDR481C	PHO8	0.764453	6.50044e-08
YML123C	PHO84	-1.10343	5.66717e-16
YNR013C	PHO91	0.614717	0.00404048
YDR374C	PHO92	5.99751	9.17367e-120
YER053C	PIC2	1.18743	6.7445e-12
YLR273C	PIG1	1.40546	5.86784e-16
YIL045W	PIG2	1.17376	7.79294e-11
YKL163W	PIR3	2.85692	3.43224e-30
YJL160C	PIR5	2.31156	1.81773e-08
YOL100W	PKH2	1.04911	4.2259e-19
YIL042C	PKP1	0.974192	2.24278e-06
YGL059W	PKP2	0.712574	1.91006e-05
YMR008C	PLB1	1.11313	2.57436e-06
YMR006C	PLB2	-1.33993	1.51419e-11
YPL036W	PMA2	0.841854	6.83494e-06
YIL122W	POG1	1.54568	5.45684e-27
YBR088C	POL30	-0.812424	1.93154e-09
YGR030C	POP6	-0.768766	0.00756144
YNL055C	POR1	0.794698	5.96331e-05
YIL114C	POR2	1.23176	4.74296e-18
YIL160C	POT1	2.66926	1.26727e-23
YGL205W	POX1	3.01547	2.28296e-28
YDR075W	PPH3	-0.745954	0.000383099
YNL217W	PPN2	-1.10175	2.80135e-15
YPL148C	PPT2	1.11676	0.000202403
YHR201C	PPX1	-0.658793	2.1808e-05
YEL060C	PRB1	2.38486	2.71407e-106
YMR297W	PRC1	0.692802	0.00337608
YCL057W	PRD1	2.20211	2.57001e-54
YIR008C	PRI1	0.867275	1.65801e-12
YIL095W	PRK1	1.08217	2.19363e-14
YMR278W	PRM15	0.720659	6.42724e-05
YIL037C	PRM2	1.79356	4.42972e-14
YIL117C	PRM5	0.658592	0.000219622
YAR031W	PRM9	1.29993	1.96242e-06
YKL116C	PRR1	-0.627142	2.89298e-06
YBL064C	PRX1	1.49815	7.09042e-15
YJL079C	PRY1	1.85105	1.86781e-20
YKR013W	PRY2	-1.15253	2.38129e-06
YJL078C	PRY3	2.26628	2.01816e-25
YDR055W	PST1	1.16093	1.98736e-23
YCR079W	PTC6	0.906993	2.57674e-08
YOR208W	PTP2	0.940623	1.43846e-09
YER075C	PTP3	-0.620926	4.2802e-07
YLR414C	PUN1	1.19991	1.03731e-24
YGL063W	PUS2	0.754924	0.000210522
YLR142W	PUT1	0.85083	0.000295849
YKL015W	PUT3	1.08943	2.9605e-25
YOR348C	PUT4	1.47821	2.18622e-05
YLR196W	PWP1	-0.661727	3.87952e-08
YPL147W	PXA1	1.94848	3.09699e-27
YKL188C	PXA2	0.731745	0.000198254
YGL062W	PYC1	2.91341	9.50324e-155
YOR347C	PYK2	1.38401	2.60312e-11
YIL120W	QDR1	1.44164	3.80186e-13
YIL121W	QDR2	4.70968	5.12451e-295
YBR043C	QDR3	0.647412	2.28002e-05
YBR114W	RAD16	0.68695	4.20523e-05
YCR066W	RAD18	0.658999	0.000210808
YKL113C	RAD27	-0.729142	0.000383179
YER095W	RAD51	1.14985	6.99224e-14
YDR217C	RAD9	-0.735912	5.9243e-05
YOR101W	RAS1	-0.709435	3.96104e-11
YNL098C	RAS2	-0.666144	1.91945e-11
YLR084C	RAX2	-1.49894	8.12842e-30
YCR036W	RBK1	1.4549	1.05014e-36
YMR034C	RCH1	1.01881	0.00220068
YIL077C	RCI37	1.10892	2.05275e-08
YGL158W	RCK1	1.38026	3.91457e-13
YBR073W	RDH54	-2.16955	2.09177e-71
YOR285W	RDL1	0.705671	0.00016828
YCR106W	RDS1	1.35023	5.79365e-19
YLR329W	REC102	2.87692	3.03924e-20
YHR157W	REC104	3.69257	3.92455e-49
YPR007C	REC8	4.7369	6.25492e-75
YLR263W	RED1	1.63811	2.3963e-17
YBR267W	REI1	-0.697522	5.99201e-08
YOR346W	REV1	-1.174	5.76207e-13
YIL139C	REV7	0.982889	7.59577e-08
YMR182C	RGM1	0.633962	0.00280357
YPR165W	RHO1	-0.675252	1.13562e-10
YOL143C	RIB4	0.6958	0.00116353
YBR256C	RIB5	1.16938	3.97573e-16
YCR028C-A	RIM1	0.60778	2.48499e-07
YHL024W	RIM4	3.50392	2.46628e-166
YGL045W	RIM8	0.679151	0.00114225
YHR197W	RIX1	-0.61571	4.68403e-05
YOR095C	RKI1	-0.799706	9.39168e-08
YLR009W	RLP24	-0.856943	4.35315e-07
YNL002C	RLP7	-0.803075	2.46475e-06
YEL072W	RMD6	0.914352	0.0145737
YGR044C	RME1	-2.80461	3.98406e-19
YPL024W	RMI1	1.42478	4.7541e-21
YGL250W	RMR1	1.16783	7.90197e-07
YLL046C	RNP1	2.84559	2.35142e-19
YCL028W	RNQ1	0.969555	1.87868e-16
YIL066C	RNR3	2.84216	2.23419e-23
YFR022W	ROG3	0.94993	6.38703e-10
YOR340C	RPA43	-0.659891	6.64305e-09
YBR154C	RPB5	-0.676974	0.000370858
YGL070C	RPB9	-0.672504	0.00334598
YHR143W-A	RPC10	-0.657285	0.00176954
YHR088W	RPF1	-0.637022	0.000749091
YKR081C	RPF2	-0.740299	1.37384e-06
YIL119C	RPI1	2.33931	7.69084e-34
YNL301C	RPL18B	-0.740734	3.91457e-13
YLR344W	RPL26A	-0.674875	0.000181542
YFR032C-A	RPL29	-0.6671	0.00344152
YIL018W	RPL2B	0.853297	0.000335742
YDL191W	RPL35A	-0.799718	0.000365562
YDL136W	RPL35B	-0.73375	9.93232e-06
YLR185W	RPL37A	-0.798711	0.000147588
YNL162W	RPL42A	-0.837413	1.72124e-05
YML091C	RPM2	0.905128	8.07216e-15
YIL075C	RPN2	0.886966	3.72253e-26
YPR187W	RPO26	-0.909284	9.92489e-12
YDL081C	RPP1A	-0.615543	5.4864e-07
YIR015W	RPR2	0.852855	2.40286e-07
YOR293W	RPS10A	-0.853642	8.44885e-06
YKR057W	RPS21A	-0.679096	0.000147328
YIL069C	RPS24B	0.645589	1.83033e-07
YLR333C	RPS25B	-0.67037	0.000133539
YKL156W	RPS27A	-0.614548	0.0216255
YLR388W	RPS29A	-0.731017	0.00509747
YDL061C	RPS29B	-0.76992	0.00981175
YPL081W	RPS9A	-0.803297	1.11861e-10
YIL153W	RRD1	1.40006	5.70998e-13
YPR116W	RRG8	1.11649	3.01855e-05
YNL213C	RRG9	-0.709111	0.000441389
YLR141W	RRN5	0.817816	7.49181e-05
YPL012W	RRP12	-0.798285	6.19243e-11
YDR412W	RRP17	-0.72323	2.02644e-05
YDR280W	RRP45	-0.658791	1.28305e-07
YDR083W	RRP8	-0.682297	0.000898799
YPR137W	RRP9	-0.916592	7.54554e-09
YOR294W	RRS1	-0.954096	4.51486e-07
YCR045C	RRT12	1.23992	2.60523e-06
YFR032C	RRT5	-0.78685	0.0131132
YOL048C	RRT8	0.792152	0.00211462
YLR221C	RSA3	-0.74525	0.000614101
YCR052W	RSC6	0.978421	2.46519e-14
YJR127C	RSF2	1.05044	1.98417e-11
YIL093C	RSM25	0.809245	5.07367e-12
YGR215W	RSM27	-0.686846	0.0263537
YMR266W	RSN1	-0.814857	4.65905e-15
YLR281C	RSO55	1.43453	4.2761e-06
YGR152C	RSR1	-0.792447	2.85637e-09
YBR147W	RTC2	2.99681	8.70418e-42
YDL204W	RTN2	0.697439	1.3546e-05
YOR077W	RTS2	1.084	2.9327e-07
YGR161C	RTS3	2.24954	5.26464e-28
YHR154W	RTT107	-1.67396	2.32842e-25
YCR009C	RVS161	0.626387	1.57409e-05
YDR389W	SAC7	-0.706426	3.57256e-07
YHR079C-A	SAE3	7.29306	1.96237e-15
YBR280C	SAF1	0.799137	6.09491e-05
YJR004C	SAG1	1.06181	9.1176e-07
YPL274W	SAM3	0.602715	0.00119302
YJL098W	SAP185	-0.742283	1.37739e-11
YGL229C	SAP4	1.10952	2.63138e-07
YDR180W	SCC2	0.922031	8.00663e-13
YBL091C-A	SCS22	0.808918	0.000366713
YGL126W	SCS3	0.862638	0.000472912
YGL028C	SCW11	2.12165	4.41348e-33
YEL057C	SDD1	1.489	0.000471759
YKL148C	SDH1	1.16437	1.39561e-12
YDR178W	SDH4	0.800992	0.000205583
YJL045W	SDH9	4.11385	3.15638e-18
YBR214W	SDS24	0.912167	1.41797e-06
YIL084C	SDS3	0.787108	3.4184e-07
YGL224C	SDT1	0.909628	2.40277e-11
YIR022W	SEC11	0.974039	5.23756e-09
YIL109C	SEC24	1.0526	8.98852e-10
YIL076W	SEC28	1.01097	2.1171e-15
YFL045C	SEC53	-0.672929	3.04683e-11
YDR077W	SED1	3.27915	8.99889e-66
YCR067C	SED4	1.02041	1.56296e-11
YAR008W	SEN34	-0.725759	3.84994e-05
YAL067C	SEO1	2.37086	2.0894e-20
YER081W	SER3	2.02937	1.93688e-73
YIL074C	SER33	1.35097	2.85275e-39
YJL105W	SET4	0.622338	0.000965659
YJR095W	SFC1	4.74437	7.10199e-36
YOR315W	SFG1	-1.91852	1.30422e-51
YLR321C	SFH1	-0.642098	0.0060359
YIL099W	SGA1	2.52133	1.2079e-18
YIR001C	SGN1	1.06023	1.4777e-18
YER096W	SHC1	0.884279	0.00351298
YER118C	SHO1	-0.610975	5.26596e-08
YIL104C	SHQ1	0.668758	2.39573e-05
YOL110W	SHR5	1.0234	0.00284407
YOR137C	SIA1	0.666443	0.00149852
YLR079W	SIC1	-0.769649	9.52087e-07
YIL123W	SIM1	1.15218	1.63558e-05
YJL089W	SIP4	6.72421	9.3496e-186
YEL065W	SIT1	0.841578	2.90906e-05
YHR149C	SKG6	-0.769666	4.01737e-15
YPL026C	SKS1	0.702397	2.97416e-07
YKL108W	SLD2	-0.972369	1.40018e-06
YOR008C	SLG1	-0.675161	2.61854e-06
YNL047C	SLM2	-0.943234	8.60297e-12
YCR024C	SLM5	1.02275	2.24737e-15
YIL147C	SLN1	0.79663	3.60734e-12
YHR030C	SLT2	0.767884	5.83988e-10
YDR088C	SLU7	-0.632819	0.0293874
YGR081C	SLX9	-0.799358	0.00220068
YNL196C	SLZ1	4.02348	2.04955e-47
YPL027W	SMA1	2.88679	7.41851e-08
YOR159C	SME1	-0.885791	2.09188e-06
YDL194W	SNF3	0.77096	5.14732e-06
YGR197C	SNG1	0.6196	0.000534939
YMR095C	SNO1	1.83048	1.18892e-24
YIL061C	SNP1	1.06471	1.54266e-13
YDR011W	SNQ2	0.739131	2.14478e-06
YMR096W	SNZ1	4.01942	2.84869e-206
YIL166C	SOA1	0.887328	7.46499e-09
YCR073W-A	SOL2	1.28769	3.09977e-10
YGR248W	SOL4	0.739663	0.0311946
YDL246C	SOR2	1.64731	3.49233e-06
YLL021W	SPA2	-0.784025	5.09986e-09
YMR191W	SPG5	0.700783	2.88206e-05
YNL012W	SPO1	2.63369	4.51343e-53
YHL022C	SPO11	3.56028	9.34796e-26
YHR014W	SPO13	3.29514	3.47231e-60
YHR153C	SPO16	2.51446	1.13425e-22
YPL130W	SPO19	-1.81813	1.16722e-05
YMR017W	SPO20	1.88075	1.8665e-08
YOL091W	SPO21	1.05497	1.25209e-05
YIL073C	SPO22	2.82989	3.67678e-71
YBR250W	SPO23	1.00645	6.60153e-05
YPR036W-A	SPO24	2.04816	3.05811e-18
YGL170C	SPO74	0.907363	0.0117227
YLR341W	SPO77	1.07878	0.000516992
YOR190W	SPR1	1.5203	7.52885e-09
YDR218C	SPR28	1.53082	0.000336135
YGR059W	SPR3	1.71197	0.000107351
YHR139C	SPS100	1.23358	0.00139307
YDR522C	SPS2	0.940782	0.0162843
YCL048W	SPS22	3.52202	2.27048e-16
YOR313C	SPS4	-2.0131	4.91571e-10
YMR179W	SPT21	-0.694716	1.65275e-05
YIR012W	SQT1	0.76908	3.22206e-08
YCR081W	SRB8	0.726107	8.41718e-09
YOR247W	SRL1	-1.55102	1.33684e-14
YPL033C	SRL4	5.73332	1.84587e-06
YDL092W	SRP14	-0.881812	0.00142606
YMR101C	SRT1	5.31062	8.41694e-45
YKL086W	SRX1	2.96147	9.39764e-10
YKL218C	SRY1	2.31438	1.37596e-42
YAL005C	SSA1	1.97229	1.22461e-55
YER103W	SSA4	0.704277	2.07889e-06
YBR169C	SSE2	1.33831	5.14173e-23
YCR073C	SSK22	1.26669	6.92281e-15
YIL143C	SSL2	0.615516	7.6666e-08
YIL030C	SSM4	0.848313	8.2278e-14
YMR183C	SSO2	-0.696649	2.52921e-05
YHR184W	SSP1	1.36979	0.00176686
YLR452C	SST2	-1.67424	1.51367e-44
YPL092W	SSU1	0.66622	0.000433816
YOR047C	STD1	-0.691315	5.05256e-06
YHR084W	STE12	-1.77824	1.2619e-43
YDR410C	STE14	-1.90407	9.18308e-24
YJR086W	STE18	-2.80907	0.000262394
YFL026W	STE2	-5.05432	0
YKL178C	STE3	4.51621	3.65401e-14
YOR212W	STE4	-3.85865	1.19465e-126
YDR103W	STE5	-2.61296	4.61228e-78
YCL032W	STE50	0.800905	9.83983e-10
YKL209C	STE6	-3.77507	1.67305e-288
YDL130W-A	STF1	1.05786	0.0022846
YIL126W	STH1	0.786722	2.5186e-08
YDR536W	STL1	0.826853	0.00169597
YCL008C	STP22	1.42755	2.3298e-09
YDL048C	STP4	0.911723	3.84012e-07
YJR130C	STR2	1.13429	2.42133e-21
YGL184C	STR3	2.73436	8.4669e-33
YIL162W	SUC2	1.37341	6.5966e-33
YPR151C	SUE1	1.79192	1.76753e-18
YNL244C	SUI1	-0.734309	0.000104481
YBR294W	SUL1	1.77432	1.26616e-26
YLR092W	SUL2	2.43356	2.48519e-53
YNL066W	SUN4	-1.13033	2.37179e-07
YBR143C	SUP45	-0.745008	0.000149829
YML052W	SUR7	-1.14823	3.05636e-06
YPR009W	SUT2	-1.08597	1.04572e-11
YPL163C	SVS1	-1.54349	1.41223e-17
YDR146C	SWI5	-1.39324	2.74059e-20
YNL187W	SWT21	0.675131	8.11326e-05
YIL047C	SYG1	1.16113	1.18159e-19
YPL105C	SYH1	-0.757206	1.91095e-09
YCR042C	TAF2	0.733713	4.38072e-12
YCR060W	TAH1	1.71492	7.09665e-13
YIL129C	TAO3	0.978408	1.96505e-12
YBR069C	TAT1	-1.1155	1.94373e-10
YJL083W	TAX4	0.89845	3.47958e-08
YNL087W	TCB2	-1.0916	8.56408e-31
YPR157W	TDA6	1.31059	2.57669e-12
YJL052W	TDH1	2.31754	9.33094e-19
YJR009C	TDH2	0.831519	7.5656e-05
YBR083W	TEC1	-2.40281	7.12182e-94
YIL039W	TED1	0.869241	3.82026e-17
YNL128W	TEP1	1.1851	0.000387112
YJR019C	TES1	0.73286	0.00110414
YPL157W	TGS1	-0.607636	0.000174108
YGR144W	THI4	3.24	4.03478e-07
YPL214C	THI6	0.684685	6.7026e-05
YOR192C	THI72	0.650015	0.041451
YLR004C	THI73	1.4552	1.6085e-10
YDR438W	THI74	0.635439	0.000305945
YPR045C	THP3	-0.775286	9.13208e-06
YHR025W	THR1	0.711576	0.00341843
YCR053W	THR4	1.2248	2.29617e-24
YIL078W	THS1	0.805978	8.42489e-19
YHR005C-A	TIM10	-0.79887	0.000251517
YIL022W	TIM44	0.785572	4.7438e-18
YER011W	TIR1	0.92359	0.000178358
YIL011W	TIR3	2.22337	1.45133e-17
YLR136C	TIS11	0.621346	0.0149652
YBR117C	TKL2	1.19348	1.13718e-06
YDR468C	TLG1	-0.606673	0.00727272
YLR327C	TMA10	2.1828	2.2694e-06
YIL137C	TMA108	0.939916	4.38619e-13
YOR252W	TMA16	-0.700884	0.00429546
YDR107C	TMN2	0.637194	0.000222061
YER184C	TOG1	0.701697	0.000326919
YBR162C	TOS1	-0.796586	2.01334e-05
YGR221C	TOS2	-0.708482	2.09818e-06
YGL179C	TOS3	0.793344	9.98192e-06
YGR096W	TPC1	0.949229	2.14441e-05
YKL166C	TPK3	-0.726521	1.16659e-05
YIL138C	TPM2	0.734653	6.04481e-08
YLL028W	TPO1	1.10375	2.11078e-17
YGR138C	TPO2	2.87522	2.14893e-72
YOR273C	TPO4	0.677585	3.21858e-08
YHR099W	TRA1	1.02193	2.02208e-16
YOL093W	TRM10	-0.814001	3.44296e-06
YDR007W	TRP1	0.786901	1.49478e-07
YKL211C	TRP3	0.723655	2.55155e-08
YGL026C	TRP5	0.705467	1.74824e-06
YCR083W	TRX3	1.72362	3.05205e-15
YDR453C	TSA2	0.82338	0.000469963
YML100W	TSL1	2.31283	3.71024e-45
YDL060W	TSR1	-0.623357	2.3164e-08
YLR435W	TSR2	-0.674056	0.000540627
YCR084C	TUP1	1.00171	4.569e-12
YDR100W	TVP15	0.808998	1.49478e-07
YOR344C	TYE7	-0.938116	1.41421e-07
YOR339C	UBC11	1.27895	0.000835787
YDR059C	UBC5	1.61458	1.31985e-07
YLL039C	UBI4	1.71481	2.47564e-42
YKR098C	UBP11	0.92131	7.48429e-08
YIL156W	UBP7	1.12092	9.87249e-21
YLR024C	UBR2	1.49851	4.61796e-30
YGR019W	UGA1	0.739701	8.39234e-07
YBR006W	UGA2	0.900668	1.52951e-07
YDL210W	UGA4	3.06135	3.02457e-31
YDL169C	UGX2	1.25599	0.0053678
YAR027W	UIP3	0.740818	0.000199599
YPL186C	UIP4	0.984071	0.0138698
YFR026C	ULI1	1.21638	0.000257853
YIL031W	ULP2	3.52652	7.93082e-237
YDR207C	UME6	-7.28808	3.07891e-69
YMR271C	URA10	0.624224	0.0132001
YJR103W	URA8	0.602473	1.83233e-06
YIL008W	URM1	0.830942	9.04525e-05
YLR132C	USB1	1.36054	2.45139e-14
YPL230W	USV1	0.802541	7.34098e-06
YKR042W	UTH1	0.747136	0.00428649
YIL091C	UTP25	0.769449	2.30535e-12
YDR398W	UTP5	-0.619719	5.46733e-10
YDR449C	UTP6	-0.616589	0.00207661
YHR196W	UTP9	-0.641947	0.00743477
YOR106W	VAM3	-0.668345	0.000119405
YML115C	VAN1	-0.62904	0.000112726
YBR293W	VBA2	-1.04799	1.95589e-08
YKR105C	VBA5	0.680853	0.000345361
YDL128W	VCX1	-0.782949	6.97719e-05
YGL258W	VEL1	5.21418	1.66699e-18
YIL056W	VHR1	1.10985	9.98207e-14
YER064C	VHR2	-0.626759	1.2309e-07
YIL135C	VHS2	0.947505	7.82905e-11
YOR054C	VHS3	-0.602553	0.000336135
YBR105C	VID24	0.801321	1.6693e-08
YNL321W	VNX1	0.629606	0.00818985
YOR089C	VPS21	-0.600604	0.00574533
YGL104C	VPS73	1.73445	1.18605e-35
YLR337C	VRP1	0.878484	0.00049162
YER072W	VTC1	-0.799823	0.000920098
YDR089W	VTC5	-1.04305	1.16513e-14
YIL173W	VTH1	0.667014	2.85123e-09
YDR374W-A	WIP1	1.04982	0.000297433
YOR230W	WTM1	-0.628138	0.00145455
YFL010C	WWM1	0.654983	1.52089e-05
YIL101C	XBP1	1.80998	1.72035e-24
YGR194C	XKS1	1.33044	9.42381e-19
YLR070C	XYL2	0.994214	0.00147351
YIR018W	YAP5	0.927805	2.0402e-05
YAR071W/YHR215W	YAR071W/YHR215W	1.25811	5.61966e-18
YAR035W	YAT1	5.47743	1.28696e-47
YER024W	YAT2	1.17593	1.20392e-07
YBL028C	YBL028C	-1.06861	8.23254e-06
YBR062C	YBR062C	1.142	1.97382e-10
YBR085C-A	YBR085C-A	1.57568	8.43992e-22
YBR184W	YBR184W	2.69498	1.01065e-40
YBR197C	YBR197C	0.996955	0.000594409
YBR238C	YBR238C	-0.667289	1.29936e-07
YBR241C	YBR241C	1.44248	7.19905e-11
YBR284W	YBR284W	1.58348	1.07685e-13
YBR285W	YBR285W	0.910248	0.0150752
YBR299W/YGR292W	YBR299W/YGR292W	1.31627	1.71737e-06
YBR299W/YGR292W	YBR299W/YGR292W	1.37572	2.62102e-05
YGR203W	YCH1	1.11763	0.000305693
YCL001W-A	YCL001W-A	4.44791	0.000923864
YCL002C	YCL002C	0.935487	1.13303e-10
YCL012C	YCL012C	1.25685	5.91469e-07
YCL021W-A	YCL021W-A	4.57252	1.40409e-27
YCL048W-A	YCL048W-A	3.26153	0.00228813
YCL049C	YCL049C	1.62127	9.82432e-59
YCR004C	YCP4	0.862852	2.13815e-11
YCR007C	YCR007C	1.92961	6.81082e-13
YCR023C	YCR023C	1.08747	1.37531e-14
YCR061W	YCR061W	3.21792	1.59688e-67
YCR090C	YCR090C	0.965211	2.38143e-13
YCR099C	YCR099C	2.23823	2.16469e-38
YCR102C	YCR102C	2.42815	9.02692e-11
YCR102C	YCR102C	2.29779	6.33136e-08
YLL055W	YCT1	0.733582	0.00144892
YDL114W	YDL114W	2.9986	0.0131651
YDL129W	YDL129W	-1.16457	6.04263e-08
YDL199C	YDL199C	0.610969	0.00540762
YDR018C	YDR018C	2.22379	1.6595e-17
YDR042C	YDR042C	1.10885	0.0242898
YDR222W	YDR222W	0.948972	4.81484e-10
YDR391C	YDR391C	1.21692	3.75639e-11
YDR476C	YDR476C	0.89625	0.00195545
YDR541C	YDR541C	1.08453	4.78982e-09
YER010C	YER010C	0.767663	7.50695e-05
YER034W	YER034W	0.601952	0.0420738
YER152C	YER152C	0.988468	4.94218e-10
YMR040W	YET2	1.17963	0.000941996
YFL040W	YFL040W	1.25626	0.000188335
YFR018C	YFR018C	1.86801	2.14543e-35
YGL101W	YGK1	-1.27217	3.94308e-25
YGL036W	YGL036W	1.54436	6.53522e-48
YGL039W	YGL039W	1.90656	7.05355e-18
YGL081W	YGL081W	3.64827	1.67342e-53
YGL117W	YGL117W	1.27939	2.67568e-15
YGL185C	YGL185C	0.888195	7.16884e-07
YGL262W	YGL262W	4.34496	1.86543e-17
YNL160W	YGP1	1.28043	8.63126e-10
YGR035C	YGR035C	-1.10915	1.53346e-05
YGR067C	YGR067C	1.91819	2.05146e-11
YGR201C	YGR201C	0.808008	0.00302816
YGR234W	YHB1	3.45209	4.68863e-134
YHR029C	YHI9	1.69663	1.11309e-21
YHL012W	YHL012W	-0.683811	0.0054119
YHL044W	YHL044W	2.7359	4.76627e-08
YHR022C	YHR022C	0.661352	0.00292058
YHR033W	YHR033W	1.56733	8.15899e-06
YHR138C	YHR138C	0.682449	0.0080718
YHR180W	YHR180W	1.05033	0.00169622
YHR202W	YHR202W	1.75359	2.96929e-47
YHR213W	YHR213W	0.69716	0.0228015
YHR214W/YAR066W	YHR214W/YAR066W	-2.98608	6.76762e-53
YIL006W	YIA6	0.93013	6.64313e-07
YPL201C	YIG1	2.57657	6.71549e-21
YCR059C	YIH1	1.84503	5.46112e-17
YIL001W	YIL001W	1.12438	1.29781e-13
YIL014C-A	YIL014C-A	1.20129	1.11081e-16
YIL024C	YIL024C	1.97726	7.48194e-25
YIL059C	YIL059C	3.35043	0.000457516
YIL067C	YIL067C	1.41984	1.02606e-29
YIL092W	YIL092W	1.31262	2.29154e-19
YIL102C-A	YIL102C-A	1.19485	0.000346034
YIL108W	YIL108W	1.30956	2.92664e-23
YIL152W	YIL152W	1.49543	2.1837e-15
YIL161W	YIL161W	0.691789	0.00293179
YIL172C/YOL157C/YJL221C	YIL172C/YOL157C/YJL221C	1.39307	3.86939e-05
YIL172C/YOL157C/YJL221C	YIL172C/YOL157C/YJL221C	0.926061	0.041336
YIR016W	YIR016W	1.30887	7.34149e-09
YIR042C	YIR042C	1.20464	1.15136e-23
YJL043W	YJL043W	2.1212	0.0304567
YJL132W	YJL132W	1.31452	7.47002e-10
YJL213W	YJL213W	0.884694	1.75194e-08
YJL218W	YJL218W	1.33182	7.11292e-09
YJR096W	YJR096W	0.737769	2.34397e-05
YJR149W	YJR149W	1.28974	5.72632e-12
YJR158W/YDL245C	YJR158W/YDL245C	1.15021	9.03157e-08
YJR160C/YDL247W	YJR160C/YDL247W	0.922971	4.63498e-06
YIL023C	YKE4	1.60917	3.19849e-11
YKL068W-A	YKL068W-A	-0.968614	0.000676098
YKR005C	YKR005C	2.44328	5.63458e-46
YKR015C	YKR015C	1.50221	2.08173e-10
YKR041W	YKR041W	0.846078	0.00103471
YLL056C	YLL056C	1.19474	4.2633e-07
YLL058W	YLL058W	0.746125	1.03692e-07
YLR030W	YLR030W	-0.625202	0.00364421
YLR149C	YLR149C	1.04802	5.01307e-07
YLR152C	YLR152C	0.86808	4.47566e-06
YLR257W	YLR257W	-0.836865	3.44658e-05
YLR363W-A	YLR363W-A	-0.990771	1.75679e-05
YLR446W	YLR446W	0.674752	0.000234056
YLR460C	YLR460C	1.06011	0.000948075
YML002W	YML002W	0.603091	3.88334e-05
YML083C	YML083C	1.19486	0.000365562
YML131W	YML131W	1.01524	6.38322e-05
YMR085W	YMR085W	0.767821	0.00064709
YMR196W	YMR196W	0.719398	1.72966e-07
YMR206W	YMR206W	1.85092	0.000696044
YMR244W	YMR244W	1.76718	0.0498205
YFR049W	YMR31	0.878677	5.02258e-07
YNL019C	YNL019C	0.872695	0.0195309
YNL092W	YNL092W	0.793691	0.00318649
YNL134C	YNL134C	0.622425	5.69872e-05
YNL146W	YNL146W	0.720429	0.0363
YNL194C	YNL194C	1.64942	1.32716e-07
YNL195C	YNL195C	2.28181	5.77001e-10
YNL320W	YNL320W	0.66377	0.00190406
YNL332W/YFL058W	YNL332W/YFL058W	2.23168	3.29905e-16
YNL332W/YFL058W	YNL332W/YFL058W	1.412	7.41583e-07
YNR014W	YNR014W	0.784136	0.00354879
YNR066C	YNR066C	2.54305	6.98446e-125
YNR071C	YNR071C	1.79557	4.21019e-08
YOL019W	YOL019W	-1.08332	1.01619e-20
YOL131W	YOL131W	6.06233	3.02879e-10
YOL156W/YJL219W	YOL156W/YJL219W	3.1932	5.53367e-29
YOL156W/YJL219W	YOL156W/YJL219W	1.80418	7.11992e-18
YOR296W	YOR296W	-0.787619	8.02306e-09
YOR338W	YOR338W	1.29965	6.58711e-13
YOR365C	YOR365C	0.62807	0.0229114
YOR387C	YOR387C	2.67274	4.84678e-12
YOR389W	YOR389W	1.70342	4.37351e-13
YOR389W	YOR389W	1.31674	1.18482e-11
YMR104C	YPK2	0.608	0.000143384
YPL088W	YPL088W	0.978511	4.15667e-18
YPL090C/YBR181C	YPL090C/YBR181C	-0.601365	2.15309e-07
YPL245W	YPL245W	-0.609693	3.08364e-05
YPL264C	YPL264C	1.26916	8.37643e-09
YPL280W/YOR391C	YPL280W/YOR391C	4.03516	0.000239474
YPL280W/YOR391C	YPL280W/YOR391C	4.03516	0.000239474
YPL281C/YOR393W	YPL281C/YOR393W	3.56788	1.04947e-18
YPL281C/YOR393W	YPL281C/YOR393W	3.56788	1.04947e-18
YPR071W	YPR071W	0.865363	1.87964e-09
YPR145C-A	YPR145C-A	2.02378	2.47989e-06
YPR196W	YPR196W	1.01468	2.68374e-17
YLR120C	YPS1	0.736772	7.9544e-08
YLR121C	YPS3	1.13799	3.25923e-06
YIR039C	YPS6	5.99918	1.27672e-66
YNL093W	YPT53	2.18568	4.08453e-05
YIL063C	YRB2	0.610972	0.00310942
YOR003W	YSP3	2.39085	1.92985e-39
YBR148W	YSW1	2.50262	1.48077e-17
YIR026C	YVH1	1.09915	1.01448e-30
YOL109W	ZEO1	-1.26651	9.05301e-07
YDR285W	ZIP1	3.36578	2.81456e-73
YGL249W	ZIP2	1.44165	1.21318e-13
YBR046C	ZTA1	1.56206	2.90588e-17
YNL241C	ZWF1	0.633198	5.17028e-05
